# Supplementary material for: Critical attitudes and beliefs towards guidelines amongst palliative care professionals – results from a national survey
Source: BMC Palliat Care. 2017 Mar 21;16:20. doi: 10.1186/s12904-017-0187-y (PMC5359819; doi:10.1186/s12904-017-0187-y)
Supplement: Additional file 1: — Data set supporting the results. (XLSX 100 kb) [file 12904_2017_187_MOESM1_ESM.xlsx]

## Sheet: Kalies et al_attitudes and beli
Identification Number	GL are a kind of „cookbook medicine“	GL restrict the flexibility of individual patient care	GL restrict the physician’s therapeutic freedom	GL restrict one’s own thinking	GL are developed by experts who know little about everyday practice	GL question my own competence as physician/ nurse	GL are contradictory	There are general problems in the application of GL	GL are not always up to date	Credibility and independence of some authors of GL are questionable	Legal position of guidelines is unclear	It is difficult to change routine treatments	There are no incentives to apply GL	High number of GL is confusing	The use of GL is complicated	GL are too general and not concrete enough for day-to-day routines	Evidence based medicine in GL contradicts the holistic philosophy of palliative care	GL are used for quality control. Quality control and dying must not be combined with each other	Palliative care GL restrict the individual healthcare of patients	Too few studies to create GL in palliative care	Too little experience to create GL in palliative care	gender
2	stimme eher zu	stimme zu	stimme zu	stimme eher nicht zu	stimme eher zu	stimme eher nicht zu	stimme eher zu	stimme eher zu	stimme eher nicht zu	stimme zu	stimme eher zu	stimme nicht zu	stimme nicht zu	stimme eher nicht zu	stimme eher nicht zu	stimme eher nicht zu	stimme nicht zu	stimme nicht zu	stimme eher nicht zu	weiss nicht	stimme eher nicht zu	männlich
3	stimme nicht zu	stimme nicht zu	stimme nicht zu	stimme nicht zu	stimme nicht zu	stimme nicht zu	stimme nicht zu	stimme nicht zu	stimme zu	stimme nicht zu	stimme nicht zu	stimme nicht zu	stimme nicht zu	stimme nicht zu	stimme nicht zu	stimme nicht zu	stimme nicht zu	stimme nicht zu	stimme nicht zu	stimme eher zu	stimme nicht zu	weiblich
4	stimme eher nicht zu	stimme nicht zu	stimme eher nicht zu	stimme nicht zu	stimme nicht zu	stimme nicht zu	stimme nicht zu	stimme eher nicht zu	stimme zu	stimme nicht zu	stimme eher zu	stimme eher nicht zu	stimme nicht zu	stimme eher nicht zu	stimme eher nicht zu	stimme nicht zu	stimme nicht zu	stimme nicht zu	stimme nicht zu	stimme eher nicht zu	stimme nicht zu	männlich
5	stimme eher zu	stimme zu	stimme zu	stimme eher zu	stimme eher nicht zu	stimme eher nicht zu	stimme zu	stimme eher zu	stimme zu	stimme zu	weiss nicht	stimme zu	stimme eher nicht zu	stimme zu	stimme zu	stimme zu	stimme eher nicht zu	stimme eher nicht zu	stimme eher nicht zu	stimme eher zu	stimme eher nicht zu	weiblich
6	stimme eher zu	stimme eher nicht zu	stimme eher nicht zu	stimme eher nicht zu	stimme eher nicht zu	stimme eher nicht zu	stimme eher nicht zu	stimme zu	stimme zu	stimme zu	stimme eher nicht zu	stimme eher zu	stimme eher zu	stimme eher zu	stimme eher zu	stimme eher nicht zu	stimme eher zu	stimme eher nicht zu	stimme eher nicht zu	stimme eher nicht zu	stimme eher nicht zu	männlich
7	stimme eher nicht zu	stimme eher nicht zu	stimme eher nicht zu	stimme nicht zu	stimme nicht zu	stimme nicht zu	stimme eher nicht zu	stimme eher zu	stimme eher zu	stimme eher zu	stimme eher zu	stimme eher zu	stimme eher nicht zu	stimme eher nicht zu	stimme eher nicht zu	stimme eher nicht zu	stimme eher nicht zu	stimme eher nicht zu	stimme nicht zu	stimme eher nicht zu	stimme eher nicht zu	männlich
8	stimme eher nicht zu	stimme eher zu	stimme eher nicht zu	stimme eher nicht zu	stimme nicht zu	stimme nicht zu	stimme eher zu	stimme zu	stimme zu	stimme eher nicht zu	stimme zu	stimme eher zu	stimme eher nicht zu	stimme zu	stimme zu	stimme zu	stimme eher zu	stimme eher zu	stimme eher nicht zu	stimme eher zu	stimme eher nicht zu	männlich
9	stimme eher zu	stimme eher nicht zu	stimme nicht zu	stimme nicht zu	stimme eher nicht zu	stimme nicht zu	stimme eher zu	stimme eher zu	stimme zu	stimme eher nicht zu	stimme eher zu	stimme eher zu	stimme zu	stimme eher nicht zu	stimme eher nicht zu	stimme eher nicht zu	stimme nicht zu	stimme nicht zu	stimme nicht zu	stimme eher nicht zu	stimme nicht zu	männlich
10	stimme eher zu	stimme eher nicht zu	stimme eher nicht zu	stimme eher nicht zu	stimme eher zu	stimme eher nicht zu	stimme nicht zu	stimme eher zu	stimme zu	weiss nicht	stimme eher nicht zu	stimme nicht zu	stimme eher nicht zu	stimme zu	stimme zu	stimme eher nicht zu	stimme eher nicht zu	stimme zu	stimme eher zu	weiss nicht	stimme eher nicht zu	weiblich
11	stimme nicht zu	stimme nicht zu	stimme nicht zu	stimme nicht zu	stimme nicht zu	stimme nicht zu	stimme eher nicht zu	stimme nicht zu	stimme zu	stimme zu	stimme nicht zu	stimme eher zu	stimme nicht zu	stimme nicht zu	stimme nicht zu	stimme nicht zu	stimme nicht zu	stimme nicht zu	stimme nicht zu	stimme nicht zu	stimme nicht zu	männlich
12	stimme eher nicht zu	stimme eher zu	stimme eher zu	stimme eher nicht zu	weiss nicht	stimme nicht zu	weiss nicht	stimme zu	stimme eher zu	stimme eher zu	stimme eher nicht zu	stimme eher zu	stimme eher nicht zu	stimme eher zu	stimme eher zu	stimme eher zu	stimme nicht zu	stimme nicht zu	stimme nicht zu	stimme eher nicht zu	stimme nicht zu	männlich
13	stimme eher zu	stimme zu	stimme eher nicht zu	stimme eher nicht zu	weiss nicht	stimme eher nicht zu	stimme eher nicht zu	stimme eher nicht zu	stimme zu	stimme zu	stimme eher nicht zu	stimme eher zu	stimme eher zu	stimme zu	stimme eher nicht zu	stimme eher nicht zu	stimme eher nicht zu	stimme eher zu	stimme eher nicht zu	stimme eher nicht zu	stimme eher nicht zu	männlich
14	stimme eher zu	stimme eher zu	stimme zu	stimme eher nicht zu	stimme eher zu	stimme nicht zu	stimme eher zu	stimme eher zu	stimme zu	stimme eher nicht zu	stimme nicht zu	stimme nicht zu	stimme eher zu	stimme zu	stimme eher zu	stimme eher nicht zu	stimme eher nicht zu	stimme eher zu	stimme eher zu	stimme eher nicht zu	stimme eher nicht zu	männlich
15	stimme nicht zu	stimme nicht zu	stimme nicht zu	stimme eher nicht zu	stimme nicht zu	stimme nicht zu	stimme eher nicht zu	stimme eher nicht zu	weiss nicht	weiss nicht	stimme eher nicht zu	stimme eher nicht zu	stimme eher nicht zu	stimme eher nicht zu	stimme eher nicht zu	stimme eher nicht zu	stimme nicht zu	stimme nicht zu	weiss nicht	stimme eher nicht zu	stimme eher nicht zu	männlich
16	stimme eher nicht zu	stimme eher zu	stimme eher nicht zu	stimme eher nicht zu	stimme eher zu	stimme nicht zu	stimme eher nicht zu	stimme eher zu	stimme zu	stimme eher zu	stimme eher zu	stimme eher nicht zu	stimme eher nicht zu	stimme eher zu	stimme eher nicht zu	stimme eher zu	weiss nicht	stimme zu	stimme eher zu	weiss nicht	stimme eher nicht zu	männlich
17	stimme eher nicht zu	stimme eher nicht zu	stimme nicht zu	stimme nicht zu	stimme nicht zu	stimme nicht zu	stimme eher nicht zu	stimme eher nicht zu	stimme eher nicht zu	stimme eher nicht zu	stimme nicht zu	stimme eher nicht zu	stimme nicht zu	stimme nicht zu	stimme nicht zu	stimme nicht zu	stimme nicht zu	stimme nicht zu	stimme nicht zu	stimme nicht zu	stimme nicht zu	weiblich
18	stimme zu	stimme zu	stimme zu	stimme eher zu	stimme zu	stimme eher nicht zu	stimme zu	stimme zu	stimme zu	stimme zu	stimme zu	stimme nicht zu	stimme eher zu	stimme zu	stimme zu	stimme eher zu	stimme eher nicht zu	stimme zu	stimme nicht zu	stimme eher nicht zu	stimme eher nicht zu	männlich
19	stimme eher zu	stimme eher zu	stimme eher zu	stimme nicht zu	stimme nicht zu	stimme eher zu	weiss nicht	weiss nicht	stimme eher zu	stimme eher zu	weiss nicht	stimme eher zu	weiss nicht	weiss nicht	stimme eher nicht zu	stimme eher nicht zu	stimme nicht zu	stimme nicht zu	weiss nicht	weiss nicht	weiss nicht	weiblich
20	stimme eher nicht zu	stimme eher zu	stimme eher nicht zu	stimme eher nicht zu	stimme nicht zu	stimme nicht zu	stimme nicht zu	stimme eher zu	stimme eher zu	stimme nicht zu	stimme eher zu	stimme eher zu	stimme eher nicht zu	stimme eher nicht zu	stimme eher nicht zu	stimme eher nicht zu	stimme nicht zu	stimme nicht zu	stimme eher nicht zu	weiss nicht	weiss nicht	weiblich
21	weiss nicht	stimme eher zu	stimme eher zu	stimme eher nicht zu	stimme eher nicht zu	stimme eher nicht zu	stimme eher nicht zu	stimme eher zu	stimme eher nicht zu	stimme eher nicht zu	stimme zu	stimme eher zu	stimme eher nicht zu	stimme eher zu	stimme eher nicht zu	stimme eher nicht zu	stimme eher nicht zu	stimme eher nicht zu	stimme eher nicht zu	stimme eher zu	stimme eher nicht zu	männlich
22	stimme eher zu	stimme nicht zu	stimme eher nicht zu	stimme eher nicht zu	stimme eher nicht zu	stimme nicht zu	stimme eher nicht zu	stimme eher zu	stimme eher zu	stimme eher nicht zu	stimme eher nicht zu	stimme eher nicht zu	stimme eher nicht zu	stimme nicht zu	stimme nicht zu	stimme nicht zu	stimme eher nicht zu	stimme eher nicht zu	stimme eher nicht zu	stimme eher zu	stimme eher nicht zu	weiblich
23	stimme eher zu	stimme nicht zu	stimme nicht zu	stimme nicht zu	stimme nicht zu	stimme nicht zu	stimme eher zu	stimme eher zu	stimme eher zu	stimme eher zu	stimme eher zu	stimme nicht zu	stimme nicht zu	stimme nicht zu	stimme eher nicht zu	stimme zu	stimme nicht zu	stimme nicht zu	stimme nicht zu	weiss nicht	stimme nicht zu	weiblich
24	stimme nicht zu	stimme eher nicht zu	stimme eher nicht zu	stimme eher nicht zu	stimme eher nicht zu	stimme eher nicht zu	stimme eher nicht zu	stimme eher nicht zu	stimme eher zu	stimme eher nicht zu	stimme eher nicht zu	stimme eher nicht zu	stimme eher nicht zu	stimme eher nicht zu	stimme eher nicht zu	stimme eher nicht zu	stimme eher nicht zu	stimme eher zu	stimme eher nicht zu	stimme eher nicht zu	stimme nicht zu	männlich
25	stimme eher zu	stimme eher nicht zu	stimme eher nicht zu	stimme nicht zu	stimme eher zu	stimme nicht zu	stimme eher zu	stimme zu	stimme zu	stimme eher zu	stimme eher zu	stimme eher nicht zu	stimme eher nicht zu	stimme eher nicht zu	stimme eher nicht zu	stimme eher nicht zu	stimme nicht zu	weiss nicht	stimme eher nicht zu	stimme nicht zu	stimme nicht zu	männlich
26	stimme eher nicht zu	stimme eher zu	weiss nicht	stimme eher nicht zu	stimme eher nicht zu	stimme eher nicht zu	stimme eher nicht zu	weiss nicht	stimme eher nicht zu	weiss nicht	stimme eher nicht zu	stimme eher nicht zu	stimme eher nicht zu	stimme eher nicht zu	stimme eher nicht zu	stimme eher nicht zu	stimme eher nicht zu	stimme eher nicht zu	stimme eher nicht zu	weiss nicht	weiss nicht	weiblich
29	stimme eher nicht zu	stimme eher nicht zu	weiss nicht	stimme nicht zu	stimme eher nicht zu	stimme nicht zu	stimme eher nicht zu	stimme zu	stimme eher zu	stimme eher nicht zu	stimme eher zu	stimme eher nicht zu	stimme eher zu	stimme eher nicht zu	weiss nicht	stimme nicht zu	stimme nicht zu	stimme eher zu	stimme eher nicht zu	weiss nicht	stimme eher nicht zu	weiblich
30	stimme nicht zu	stimme nicht zu	stimme nicht zu	stimme nicht zu	stimme nicht zu	stimme nicht zu	stimme nicht zu	stimme nicht zu	stimme eher nicht zu	stimme nicht zu	stimme eher nicht zu	stimme eher zu	stimme eher nicht zu	stimme nicht zu	stimme nicht zu	stimme nicht zu	stimme nicht zu	stimme eher nicht zu	stimme nicht zu	stimme nicht zu	stimme nicht zu	männlich
32	stimme eher zu	stimme nicht zu	stimme eher nicht zu	stimme eher nicht zu	stimme nicht zu	stimme nicht zu	stimme eher zu	stimme eher nicht zu	stimme zu	stimme eher nicht zu	stimme eher nicht zu	stimme eher zu	stimme nicht zu	stimme eher nicht zu	stimme nicht zu	stimme nicht zu	weiss nicht	stimme eher zu	stimme eher nicht zu	stimme eher nicht zu	stimme eher nicht zu	weiblich
33	weiss nicht	weiss nicht	weiss nicht	weiss nicht	stimme zu	weiss nicht	weiss nicht	weiss nicht	weiss nicht	weiss nicht	weiss nicht	weiss nicht	weiss nicht	weiss nicht	weiss nicht	weiss nicht	stimme nicht zu	stimme nicht zu	weiss nicht	stimme zu	weiss nicht	männlich
34	stimme eher zu	stimme eher zu	stimme eher zu	stimme eher nicht zu	stimme nicht zu	stimme nicht zu	stimme nicht zu	stimme eher nicht zu	stimme eher nicht zu	stimme eher nicht zu	stimme nicht zu	stimme eher zu	stimme nicht zu	stimme zu	stimme eher zu	stimme eher nicht zu	stimme nicht zu	stimme nicht zu	stimme nicht zu	stimme eher nicht zu	stimme zu	männlich
35	stimme nicht zu	stimme nicht zu	stimme nicht zu	stimme nicht zu	stimme nicht zu	stimme nicht zu	stimme eher nicht zu	stimme eher zu	stimme eher nicht zu	stimme eher nicht zu	stimme eher nicht zu	stimme eher nicht zu	stimme nicht zu	stimme nicht zu	stimme eher nicht zu	stimme eher nicht zu	stimme nicht zu	stimme nicht zu	stimme eher nicht zu	stimme eher nicht zu	stimme nicht zu	männlich
36	stimme eher nicht zu	stimme eher nicht zu	stimme eher nicht zu	stimme nicht zu	stimme nicht zu	stimme nicht zu	stimme eher zu	stimme zu	stimme zu	stimme zu	stimme eher nicht zu	stimme zu	stimme eher zu	stimme eher nicht zu	stimme eher zu	stimme eher nicht zu	stimme eher nicht zu	stimme eher zu	stimme eher nicht zu	stimme eher nicht zu	stimme eher nicht zu	männlich
37	stimme nicht zu	stimme nicht zu	stimme nicht zu	stimme nicht zu	stimme nicht zu	stimme nicht zu	stimme nicht zu	stimme eher nicht zu	stimme eher nicht zu	stimme eher nicht zu	stimme nicht zu	stimme eher zu	stimme eher nicht zu	stimme nicht zu	stimme eher nicht zu	stimme eher nicht zu	stimme eher nicht zu	stimme nicht zu	stimme nicht zu	weiss nicht	stimme eher nicht zu	weiblich
38	stimme nicht zu	stimme eher nicht zu	stimme eher nicht zu	stimme nicht zu	stimme eher nicht zu	stimme nicht zu	stimme nicht zu	stimme eher nicht zu	stimme zu	stimme eher zu	stimme eher zu	stimme eher nicht zu	stimme eher zu	stimme eher zu	stimme eher nicht zu	stimme nicht zu	stimme eher nicht zu	stimme nicht zu	stimme nicht zu	stimme eher zu	stimme eher nicht zu	weiblich
39	stimme nicht zu	stimme nicht zu	stimme nicht zu	stimme nicht zu	stimme nicht zu	stimme nicht zu	stimme eher nicht zu	stimme eher nicht zu	stimme zu	stimme eher nicht zu	stimme eher nicht zu	stimme zu	stimme nicht zu	stimme zu	stimme nicht zu	stimme nicht zu	stimme nicht zu	stimme nicht zu	stimme nicht zu	stimme nicht zu	stimme nicht zu	männlich
40	stimme eher nicht zu	stimme eher zu	stimme eher zu	stimme eher zu	stimme eher zu	stimme eher nicht zu	stimme eher nicht zu	stimme eher nicht zu	stimme eher zu	stimme eher nicht zu	stimme eher nicht zu	stimme eher nicht zu	stimme eher nicht zu	stimme zu	stimme eher zu	stimme eher zu	stimme eher zu	stimme zu	stimme eher zu	stimme eher nicht zu	stimme nicht zu	männlich
41	stimme nicht zu	stimme nicht zu	stimme nicht zu	stimme nicht zu	weiss nicht	stimme nicht zu	weiss nicht	stimme eher zu	weiss nicht	weiss nicht	stimme eher nicht zu	stimme eher zu	stimme eher zu	stimme eher nicht zu	weiss nicht	weiss nicht	stimme eher nicht zu	stimme eher nicht zu	stimme eher nicht zu	weiss nicht	stimme eher nicht zu	weiblich
42	stimme zu	stimme eher nicht zu	stimme eher nicht zu	stimme eher nicht zu	stimme eher nicht zu	stimme nicht zu	stimme nicht zu	stimme eher zu	stimme eher nicht zu	stimme eher nicht zu	stimme eher zu	stimme eher zu	stimme zu	stimme eher nicht zu	stimme eher nicht zu	stimme eher zu	stimme eher nicht zu	stimme eher nicht zu	stimme eher nicht zu	stimme eher zu	stimme eher nicht zu	weiblich
43	stimme nicht zu	stimme nicht zu	stimme nicht zu	stimme nicht zu	stimme eher nicht zu	stimme nicht zu	stimme nicht zu	stimme zu	stimme eher nicht zu	stimme eher nicht zu	stimme nicht zu	stimme eher zu	stimme nicht zu	stimme zu	stimme eher zu	stimme nicht zu	stimme eher nicht zu	stimme eher nicht zu	stimme nicht zu	stimme nicht zu	stimme nicht zu	weiblich
44	stimme eher zu	stimme eher nicht zu	stimme nicht zu	stimme nicht zu	stimme nicht zu	stimme nicht zu	stimme nicht zu	stimme nicht zu	stimme nicht zu	stimme nicht zu	stimme nicht zu	stimme nicht zu	stimme nicht zu	stimme nicht zu	stimme nicht zu	stimme nicht zu	stimme nicht zu	stimme eher nicht zu	stimme nicht zu	stimme eher zu	stimme nicht zu	weiblich
45	stimme eher zu	stimme eher nicht zu	stimme nicht zu	stimme nicht zu	stimme eher nicht zu	stimme nicht zu	stimme eher zu	stimme nicht zu	stimme eher zu	stimme eher nicht zu	stimme eher nicht zu	stimme eher zu	stimme eher nicht zu	stimme eher nicht zu	stimme nicht zu	stimme eher nicht zu	stimme nicht zu	stimme nicht zu	stimme nicht zu	stimme eher nicht zu	stimme eher nicht zu	weiblich
46	stimme eher nicht zu	stimme zu	stimme zu	stimme eher nicht zu	stimme eher nicht zu	stimme eher nicht zu	stimme eher nicht zu	stimme eher nicht zu	stimme eher nicht zu	stimme eher nicht zu	stimme eher nicht zu	stimme eher zu	stimme eher nicht zu	stimme zu	stimme eher zu	stimme eher zu	stimme eher nicht zu	stimme eher zu	stimme eher zu	weiss nicht	weiss nicht	männlich
47	stimme eher nicht zu	stimme nicht zu	stimme eher nicht zu	stimme nicht zu	stimme eher nicht zu	stimme nicht zu	stimme eher nicht zu	stimme eher zu	stimme eher zu	stimme eher zu	stimme eher nicht zu	stimme eher zu	stimme eher nicht zu	stimme eher nicht zu	stimme eher nicht zu	stimme eher nicht zu	weiss nicht	stimme eher nicht zu	stimme eher nicht zu	stimme eher zu	stimme eher nicht zu	männlich
48	stimme nicht zu	stimme eher nicht zu	stimme nicht zu	stimme nicht zu	stimme eher nicht zu	stimme nicht zu	stimme eher nicht zu	stimme eher zu	stimme zu	stimme eher nicht zu	stimme eher nicht zu	stimme eher zu	stimme eher nicht zu	stimme eher nicht zu	stimme eher nicht zu	stimme nicht zu	stimme nicht zu	stimme nicht zu	stimme nicht zu	stimme eher nicht zu	stimme eher nicht zu	männlich
49	stimme eher zu	stimme zu	stimme eher zu	stimme eher nicht zu	stimme zu	stimme eher nicht zu	weiss nicht	stimme eher zu	stimme zu	stimme eher zu	weiss nicht	stimme eher nicht zu	stimme eher nicht zu	stimme eher zu	stimme eher zu	stimme eher nicht zu	stimme eher nicht zu	stimme eher nicht zu	stimme eher zu	stimme eher zu	stimme eher nicht zu	männlich
50	stimme nicht zu	stimme nicht zu	stimme eher zu	stimme nicht zu	stimme eher nicht zu	stimme nicht zu	stimme eher nicht zu	stimme nicht zu	stimme eher zu	stimme eher nicht zu	stimme eher zu	stimme eher nicht zu	stimme nicht zu	stimme eher nicht zu	stimme nicht zu	stimme eher nicht zu	stimme nicht zu	stimme nicht zu	stimme nicht zu	stimme nicht zu	stimme nicht zu	weiblich
52	stimme eher nicht zu	stimme nicht zu	stimme nicht zu	stimme nicht zu	stimme nicht zu	stimme nicht zu	stimme nicht zu	stimme nicht zu	stimme eher zu	stimme nicht zu	stimme eher nicht zu	stimme nicht zu	stimme nicht zu	stimme eher nicht zu	stimme nicht zu	stimme eher nicht zu	stimme nicht zu	stimme nicht zu	stimme nicht zu	stimme eher zu	stimme eher nicht zu	weiblich
53	stimme nicht zu	stimme nicht zu	stimme nicht zu	stimme nicht zu	stimme nicht zu	stimme nicht zu	stimme eher nicht zu	stimme eher zu	stimme zu	stimme eher zu	stimme nicht zu	stimme nicht zu	stimme nicht zu	stimme zu	stimme eher zu	stimme eher zu	stimme zu	stimme nicht zu	stimme nicht zu	stimme nicht zu	stimme nicht zu	weiblich
57	stimme eher zu	stimme eher nicht zu	stimme eher nicht zu	stimme eher nicht zu	stimme nicht zu	stimme nicht zu	stimme eher nicht zu	stimme nicht zu	stimme eher zu	stimme eher nicht zu	stimme eher zu	stimme eher zu	stimme eher zu	stimme zu	stimme nicht zu	stimme nicht zu	stimme nicht zu	stimme nicht zu	stimme nicht zu	stimme nicht zu	stimme nicht zu	weiblich
58	stimme eher nicht zu	stimme nicht zu	stimme nicht zu	stimme nicht zu	stimme nicht zu	stimme nicht zu	stimme eher nicht zu	stimme eher zu	stimme eher zu	stimme eher nicht zu	stimme eher nicht zu	stimme eher nicht zu	stimme eher zu	stimme eher nicht zu	stimme eher nicht zu	stimme nicht zu	stimme nicht zu	stimme nicht zu	stimme nicht zu	stimme nicht zu	stimme nicht zu	weiblich
60	stimme zu	stimme zu	stimme eher zu	stimme eher nicht zu	stimme eher zu	stimme eher nicht zu	stimme eher nicht zu	stimme eher zu	stimme eher zu	stimme zu	stimme eher zu	stimme zu	stimme eher zu	stimme eher zu	stimme eher zu	stimme eher nicht zu	stimme eher nicht zu	stimme nicht zu	stimme eher zu	stimme eher zu	stimme nicht zu	männlich
61	stimme nicht zu	stimme nicht zu	stimme nicht zu	stimme nicht zu	stimme nicht zu	stimme nicht zu	stimme nicht zu	stimme nicht zu	stimme eher nicht zu	stimme eher nicht zu	stimme eher nicht zu	stimme nicht zu	stimme nicht zu	stimme nicht zu	stimme nicht zu	stimme nicht zu	stimme nicht zu	stimme eher zu	stimme nicht zu	stimme eher nicht zu	stimme nicht zu	weiblich
62	stimme zu	stimme zu	stimme zu	stimme nicht zu	stimme eher nicht zu	stimme eher nicht zu	stimme eher nicht zu	weiss nicht	stimme zu	stimme zu	stimme eher nicht zu	stimme nicht zu	stimme nicht zu	stimme eher zu	stimme eher nicht zu	stimme nicht zu	stimme nicht zu	stimme nicht zu	stimme zu	weiss nicht	stimme nicht zu	männlich
63	stimme eher nicht zu	stimme nicht zu	stimme nicht zu	stimme nicht zu	stimme nicht zu	stimme nicht zu	stimme nicht zu	stimme eher nicht zu	stimme eher zu	stimme eher nicht zu	stimme nicht zu	stimme eher nicht zu	stimme eher nicht zu	stimme eher nicht zu	stimme eher nicht zu	stimme eher nicht zu	stimme eher nicht zu	stimme eher zu	stimme eher nicht zu	stimme eher nicht zu	stimme eher nicht zu	weiblich
64	stimme eher zu	stimme zu	stimme eher zu	stimme zu	stimme zu	stimme eher nicht zu	stimme eher nicht zu	stimme eher nicht zu	stimme zu	stimme zu	stimme eher nicht zu	stimme eher nicht zu	stimme eher nicht zu	stimme eher nicht zu	stimme eher zu	stimme zu	stimme zu	stimme zu	stimme zu	stimme zu	stimme eher nicht zu	männlich
65	stimme zu	stimme eher zu	stimme eher nicht zu	stimme eher nicht zu	stimme eher nicht zu	stimme eher nicht zu	stimme eher nicht zu	stimme eher nicht zu	stimme eher zu	stimme eher zu	stimme eher nicht zu	stimme eher zu	stimme eher zu	stimme eher nicht zu	stimme eher nicht zu	weiss nicht	stimme eher nicht zu	stimme eher nicht zu	stimme eher nicht zu	weiss nicht	stimme eher nicht zu	weiblich
66	stimme eher nicht zu	stimme eher nicht zu	stimme eher nicht zu	stimme eher nicht zu	stimme eher nicht zu	stimme nicht zu	stimme eher zu	stimme eher zu	stimme eher zu	stimme eher zu	stimme eher zu	stimme eher zu	stimme eher nicht zu	stimme eher zu	stimme eher nicht zu	stimme eher zu	stimme nicht zu	stimme eher nicht zu	stimme eher nicht zu	stimme eher zu	stimme eher zu	weiblich
67	stimme nicht zu	stimme nicht zu	stimme eher nicht zu	stimme nicht zu	stimme eher nicht zu	stimme nicht zu	stimme eher nicht zu	stimme nicht zu	stimme zu	stimme zu	stimme eher nicht zu	stimme eher zu	stimme eher nicht zu	stimme eher nicht zu	stimme eher nicht zu	stimme nicht zu	stimme nicht zu	stimme nicht zu	stimme nicht zu	stimme nicht zu	stimme nicht zu	männlich
68	stimme eher zu	stimme eher nicht zu	stimme eher nicht zu	stimme eher nicht zu	stimme nicht zu	stimme nicht zu	stimme eher nicht zu	stimme nicht zu	stimme eher zu	stimme eher nicht zu	stimme eher zu	stimme nicht zu	stimme eher zu	stimme eher nicht zu	stimme eher nicht zu	stimme eher nicht zu	stimme eher zu	stimme eher nicht zu	stimme eher nicht zu	stimme eher nicht zu	stimme eher nicht zu	weiblich
69	stimme eher nicht zu	stimme eher zu	stimme eher nicht zu	stimme eher nicht zu	stimme eher zu	stimme eher nicht zu	weiss nicht	stimme eher nicht zu	stimme eher zu	stimme eher zu	weiss nicht	stimme eher nicht zu	stimme eher zu	stimme eher zu	stimme eher zu	stimme zu	stimme eher zu	stimme zu	stimme eher zu	stimme eher zu	stimme eher zu	weiblich
70	stimme eher nicht zu	stimme eher nicht zu	stimme eher nicht zu	stimme eher nicht zu	stimme eher nicht zu	stimme eher nicht zu	stimme eher nicht zu	stimme eher zu	stimme eher nicht zu	stimme zu	stimme zu	stimme zu	stimme zu	stimme zu	stimme eher zu	stimme eher nicht zu	stimme nicht zu	stimme eher nicht zu	stimme nicht zu	stimme eher zu	stimme nicht zu	weiblich
71	stimme eher zu	stimme eher zu	stimme zu	stimme eher nicht zu	stimme eher nicht zu	stimme nicht zu	stimme eher zu	stimme eher zu	stimme zu	stimme eher zu	stimme eher zu	stimme eher zu	stimme zu	stimme eher zu	stimme eher nicht zu	stimme eher zu	stimme eher nicht zu	stimme eher nicht zu	stimme eher nicht zu	stimme eher zu	stimme eher zu	weiblich
72	stimme eher zu	stimme eher zu	stimme eher zu	stimme nicht zu	weiss nicht	stimme eher zu	stimme eher nicht zu	weiss nicht	stimme eher zu	stimme eher zu	weiss nicht	stimme eher zu	stimme eher zu	stimme eher zu	weiss nicht	weiss nicht	stimme eher zu	stimme zu	stimme eher zu	weiss nicht	weiss nicht	weiblich
73	stimme eher nicht zu	stimme zu	stimme zu	stimme zu	stimme eher zu	stimme eher zu	stimme eher zu	stimme zu	stimme zu	stimme zu	stimme zu	stimme zu	stimme eher zu	stimme zu	stimme zu	stimme eher zu	weiss nicht	stimme eher zu	stimme eher zu	weiss nicht	stimme eher nicht zu	männlich
74	stimme nicht zu	stimme eher nicht zu	stimme eher nicht zu	stimme nicht zu	stimme eher nicht zu	stimme nicht zu	stimme eher nicht zu	stimme eher nicht zu	stimme eher nicht zu	stimme nicht zu	stimme eher nicht zu	stimme eher nicht zu	stimme nicht zu	stimme eher nicht zu	stimme eher nicht zu	stimme eher nicht zu	stimme eher zu	stimme eher nicht zu	stimme eher nicht zu	stimme eher zu	stimme eher nicht zu	weiblich
75	stimme nicht zu	stimme eher nicht zu	stimme eher nicht zu	stimme nicht zu	stimme eher nicht zu	stimme nicht zu	stimme eher nicht zu	stimme eher zu	stimme eher zu	stimme eher zu	stimme eher nicht zu	stimme eher zu	stimme eher nicht zu	stimme eher nicht zu	stimme eher nicht zu	stimme eher nicht zu	stimme eher nicht zu	stimme eher nicht zu	stimme nicht zu	stimme eher nicht zu	stimme nicht zu	männlich
76	stimme eher nicht zu	stimme nicht zu	stimme nicht zu	stimme eher nicht zu	stimme nicht zu	stimme nicht zu	stimme eher nicht zu	stimme eher zu	stimme eher zu	stimme eher nicht zu	stimme eher nicht zu	stimme eher zu	stimme eher nicht zu	stimme eher nicht zu	stimme eher nicht zu	stimme eher nicht zu	stimme nicht zu	stimme eher nicht zu	stimme nicht zu	weiss nicht	stimme nicht zu	weiblich
77	stimme eher zu	stimme eher nicht zu	stimme eher nicht zu	stimme eher nicht zu	stimme eher nicht zu	stimme eher nicht zu	stimme eher zu	stimme eher nicht zu	stimme nicht zu	stimme eher nicht zu	stimme eher nicht zu	stimme eher zu	stimme eher nicht zu	stimme eher nicht zu	stimme eher nicht zu	stimme eher nicht zu	stimme eher nicht zu	stimme nicht zu	stimme eher nicht zu	stimme eher nicht zu	stimme nicht zu	weiblich
78	stimme eher zu	stimme eher zu	stimme eher nicht zu	stimme eher nicht zu	stimme eher zu	stimme eher nicht zu	stimme eher nicht zu	stimme eher zu	stimme nicht zu	stimme eher zu	stimme eher nicht zu	stimme nicht zu	stimme eher nicht zu	stimme eher zu	stimme eher zu	stimme eher nicht zu	stimme nicht zu	stimme eher nicht zu	stimme eher nicht zu	stimme eher zu	stimme eher nicht zu	männlich
79	stimme nicht zu	stimme nicht zu	stimme nicht zu	stimme eher zu	stimme eher zu	stimme nicht zu	stimme eher nicht zu	stimme eher nicht zu	stimme zu	stimme eher zu	stimme eher zu	stimme zu	stimme eher zu	stimme eher zu	stimme eher nicht zu	stimme eher nicht zu	stimme eher nicht zu	stimme nicht zu	stimme eher nicht zu	stimme eher zu	stimme nicht zu	weiblich
80	stimme nicht zu	stimme eher nicht zu	stimme eher nicht zu	stimme eher nicht zu	stimme eher nicht zu	stimme eher nicht zu	weiss nicht	stimme eher nicht zu	stimme eher zu	stimme eher zu	stimme eher nicht zu	stimme eher nicht zu	stimme eher nicht zu	stimme eher zu	stimme eher zu	stimme eher nicht zu	stimme eher nicht zu	stimme eher nicht zu	stimme eher nicht zu	stimme eher zu	stimme eher zu	männlich
81	stimme nicht zu	stimme nicht zu	stimme nicht zu	stimme nicht zu	stimme nicht zu	stimme nicht zu	stimme nicht zu	stimme eher nicht zu	stimme eher zu	stimme eher nicht zu	stimme eher zu	stimme nicht zu	stimme nicht zu	stimme nicht zu	stimme nicht zu	stimme nicht zu	stimme nicht zu	stimme nicht zu	stimme nicht zu	stimme eher zu	stimme eher zu	weiblich
82	stimme nicht zu	stimme eher nicht zu	stimme eher nicht zu	stimme nicht zu	weiss nicht	stimme nicht zu	weiss nicht	stimme eher nicht zu	stimme eher zu	weiss nicht	weiss nicht	stimme eher nicht zu	stimme nicht zu	stimme nicht zu	stimme nicht zu	stimme nicht zu	stimme eher nicht zu	stimme eher nicht zu	stimme nicht zu	stimme eher nicht zu	stimme eher nicht zu	weiblich
83	stimme eher nicht zu	stimme eher nicht zu	stimme eher nicht zu	stimme eher nicht zu	stimme eher nicht zu	stimme eher nicht zu	stimme nicht zu	stimme zu	stimme eher nicht zu	stimme eher nicht zu	stimme eher nicht zu	stimme eher zu	stimme eher zu	stimme eher nicht zu	stimme eher nicht zu	stimme eher nicht zu	stimme eher nicht zu	stimme eher nicht zu	stimme eher zu	weiss nicht	stimme eher nicht zu	männlich
84	stimme eher nicht zu	stimme eher nicht zu	stimme nicht zu	stimme nicht zu	weiss nicht	weiss nicht	stimme zu	stimme eher nicht zu	stimme zu	weiss nicht	weiss nicht	weiss nicht	weiss nicht	stimme zu	stimme zu	stimme eher zu	stimme eher zu	stimme zu	stimme zu	stimme nicht zu	stimme nicht zu	weiblich
85	stimme eher zu	stimme eher nicht zu	stimme eher nicht zu	stimme zu	stimme nicht zu	stimme nicht zu	stimme eher nicht zu	stimme eher zu	stimme eher zu	stimme eher nicht zu	stimme eher zu	stimme zu	stimme eher zu	stimme eher zu	stimme eher nicht zu	stimme eher nicht zu	stimme eher nicht zu	stimme eher nicht zu	stimme eher nicht zu	weiss nicht	stimme eher nicht zu	weiblich
86	stimme eher nicht zu	stimme nicht zu	stimme eher nicht zu	stimme nicht zu	stimme nicht zu	stimme nicht zu	stimme nicht zu	stimme nicht zu	stimme eher zu	stimme eher nicht zu	weiss nicht	stimme nicht zu	stimme nicht zu	stimme eher zu	stimme nicht zu	stimme nicht zu	stimme eher nicht zu	stimme eher zu	stimme nicht zu	stimme eher nicht zu	stimme nicht zu	männlich
87	stimme zu	stimme eher nicht zu	stimme nicht zu	stimme eher nicht zu	stimme eher nicht zu	stimme nicht zu	stimme nicht zu	stimme nicht zu	stimme eher nicht zu	stimme nicht zu	stimme nicht zu	stimme nicht zu	stimme nicht zu	stimme nicht zu	stimme nicht zu	stimme nicht zu	stimme nicht zu	stimme eher nicht zu	stimme nicht zu	stimme eher nicht zu	stimme nicht zu	weiblich
88	stimme eher zu	stimme eher nicht zu	stimme eher nicht zu	stimme nicht zu	stimme eher nicht zu	stimme nicht zu	stimme eher nicht zu	stimme eher nicht zu	stimme eher zu	stimme eher zu	stimme eher nicht zu	stimme eher zu	stimme eher nicht zu	stimme nicht zu	stimme eher nicht zu	stimme eher nicht zu	stimme eher nicht zu	stimme eher nicht zu	stimme eher nicht zu	stimme eher zu	stimme nicht zu	männlich
89	stimme eher zu	stimme eher nicht zu	stimme eher nicht zu	stimme eher nicht zu	stimme eher nicht zu	stimme nicht zu	stimme nicht zu	stimme eher zu	stimme zu	stimme zu	stimme eher zu	stimme eher nicht zu	stimme eher nicht zu	stimme eher nicht zu	stimme eher nicht zu	stimme eher nicht zu	stimme eher zu	stimme eher zu	stimme eher nicht zu	stimme eher zu	stimme eher nicht zu	männlich
90	stimme nicht zu	stimme nicht zu	stimme nicht zu	stimme nicht zu	stimme nicht zu	stimme nicht zu	stimme eher nicht zu	stimme eher nicht zu	stimme eher nicht zu	stimme nicht zu	stimme eher nicht zu	stimme zu	stimme nicht zu	stimme eher zu	stimme eher nicht zu	stimme eher nicht zu	stimme eher zu	stimme zu	stimme eher zu	stimme zu	stimme eher nicht zu	weiblich
91	stimme eher zu	stimme eher nicht zu	stimme eher nicht zu	stimme nicht zu	stimme eher nicht zu	stimme eher nicht zu	stimme eher nicht zu	stimme eher nicht zu	stimme eher zu	stimme eher zu	stimme eher zu	stimme eher nicht zu	stimme eher nicht zu	stimme zu	stimme zu	stimme eher zu	stimme eher nicht zu	stimme eher nicht zu	stimme eher nicht zu	stimme eher zu	stimme eher zu	weiblich
92	stimme eher zu	stimme eher zu	stimme eher nicht zu	stimme eher nicht zu	stimme eher zu	stimme nicht zu	stimme eher zu	stimme nicht zu	stimme eher nicht zu	stimme eher nicht zu	stimme nicht zu	stimme zu	stimme eher zu	stimme nicht zu	stimme nicht zu	stimme nicht zu	stimme nicht zu	stimme eher zu	stimme nicht zu	stimme eher nicht zu	stimme eher nicht zu	männlich
93	stimme eher nicht zu	stimme eher nicht zu	stimme eher nicht zu	stimme eher nicht zu	stimme eher nicht zu	stimme eher nicht zu	stimme nicht zu	stimme eher nicht zu	stimme eher zu	stimme eher nicht zu	weiss nicht	stimme eher zu	stimme eher nicht zu	stimme eher zu	stimme eher nicht zu	stimme eher nicht zu	stimme eher nicht zu	stimme eher nicht zu	stimme eher nicht zu	weiss nicht	stimme eher nicht zu	weiblich
94	stimme eher nicht zu	stimme nicht zu	stimme nicht zu	stimme nicht zu	stimme eher nicht zu	stimme nicht zu	stimme eher nicht zu	stimme zu	stimme eher zu	stimme nicht zu	weiss nicht	stimme eher zu	stimme eher nicht zu	stimme eher zu	stimme eher nicht zu	stimme eher nicht zu	stimme nicht zu	stimme eher zu	stimme eher nicht zu	stimme eher zu	stimme eher nicht zu	weiblich
95	stimme eher nicht zu	stimme eher nicht zu	stimme zu	stimme nicht zu	stimme eher nicht zu	stimme nicht zu	stimme eher nicht zu	stimme eher nicht zu	stimme eher nicht zu	stimme eher nicht zu	stimme eher nicht zu	stimme eher nicht zu	stimme nicht zu	stimme nicht zu	stimme eher nicht zu	stimme eher nicht zu	stimme nicht zu	stimme eher nicht zu	stimme eher nicht zu	weiss nicht	weiss nicht	weiblich
96	stimme eher zu	stimme eher nicht zu	stimme eher nicht zu	stimme eher nicht zu	stimme nicht zu	stimme nicht zu	stimme eher nicht zu	stimme eher zu	stimme eher zu	stimme eher nicht zu	stimme eher nicht zu	stimme eher zu	stimme eher nicht zu	stimme eher zu	stimme eher nicht zu	stimme eher nicht zu	stimme eher nicht zu	stimme eher nicht zu	stimme eher nicht zu	stimme eher nicht zu	stimme nicht zu	männlich
98	stimme eher zu	stimme eher nicht zu	stimme nicht zu	stimme nicht zu	stimme nicht zu	stimme eher zu	stimme nicht zu	stimme nicht zu	stimme eher zu	weiss nicht	weiss nicht	stimme nicht zu	stimme nicht zu	stimme eher nicht zu	stimme nicht zu	stimme eher nicht zu	stimme nicht zu	stimme eher nicht zu	stimme eher nicht zu	stimme eher zu	stimme eher nicht zu	weiblich
99	stimme eher nicht zu	stimme eher nicht zu	stimme eher nicht zu	stimme nicht zu	stimme eher nicht zu	stimme nicht zu	stimme eher nicht zu	weiss nicht	stimme eher nicht zu	stimme eher zu	stimme eher nicht zu	stimme zu	stimme nicht zu	stimme eher zu	stimme eher nicht zu	stimme eher nicht zu	stimme nicht zu	stimme nicht zu	stimme nicht zu	stimme eher nicht zu	stimme nicht zu	männlich
100	stimme eher zu	stimme eher nicht zu	stimme nicht zu	stimme nicht zu	weiss nicht	stimme nicht zu	stimme eher nicht zu	stimme eher zu	stimme eher zu	stimme eher zu	stimme eher nicht zu	stimme zu	stimme eher zu	stimme eher zu	stimme eher zu	stimme eher zu	stimme eher zu	stimme zu	stimme eher nicht zu	weiss nicht	weiss nicht	männlich
101	stimme eher zu	stimme eher zu	stimme eher nicht zu	stimme eher nicht zu	stimme eher nicht zu	stimme eher nicht zu	stimme eher nicht zu	stimme eher nicht zu	stimme eher zu	stimme eher nicht zu	stimme eher nicht zu	stimme eher zu	stimme eher nicht zu	stimme eher zu	stimme eher nicht zu	stimme eher nicht zu	stimme nicht zu	stimme nicht zu	stimme nicht zu	stimme nicht zu	stimme nicht zu	männlich
102	stimme zu	stimme nicht zu	stimme nicht zu	stimme nicht zu	stimme nicht zu	stimme nicht zu	stimme nicht zu	stimme eher nicht zu	stimme eher nicht zu	stimme nicht zu	stimme eher nicht zu	stimme nicht zu	stimme nicht zu	stimme nicht zu	stimme nicht zu	stimme nicht zu	stimme nicht zu	stimme nicht zu	stimme nicht zu	stimme eher nicht zu	stimme nicht zu	weiblich
103	stimme eher nicht zu	stimme eher nicht zu	stimme eher nicht zu	stimme eher nicht zu	stimme eher zu	stimme eher nicht zu	stimme eher nicht zu	stimme eher nicht zu	stimme eher nicht zu	stimme eher zu	stimme eher nicht zu	stimme zu	stimme zu	stimme eher zu	stimme eher nicht zu	stimme eher nicht zu	stimme nicht zu	stimme eher zu	stimme eher nicht zu	stimme eher zu	stimme eher nicht zu	männlich
104	stimme eher zu	stimme eher nicht zu	stimme eher nicht zu	stimme eher nicht zu	stimme nicht zu	stimme nicht zu	stimme nicht zu	weiss nicht	weiss nicht	weiss nicht	weiss nicht	stimme eher nicht zu	weiss nicht	stimme eher nicht zu	weiss nicht	stimme eher nicht zu	stimme zu	stimme eher nicht zu	stimme eher nicht zu	stimme eher nicht zu	stimme eher nicht zu	weiblich
105	stimme eher nicht zu	stimme eher nicht zu	stimme eher nicht zu	stimme nicht zu	weiss nicht	stimme nicht zu	stimme eher nicht zu	stimme eher nicht zu	stimme eher nicht zu	weiss nicht	weiss nicht	stimme eher nicht zu	stimme eher nicht zu	stimme eher nicht zu	stimme eher nicht zu	stimme eher zu	stimme eher nicht zu	stimme eher nicht zu	stimme eher nicht zu	weiss nicht	stimme eher nicht zu	weiblich
106	stimme zu	stimme eher nicht zu	stimme eher nicht zu	stimme eher nicht zu	stimme zu	stimme eher nicht zu	stimme eher nicht zu	stimme eher nicht zu	stimme zu	stimme eher zu	weiss nicht	stimme eher nicht zu	stimme eher nicht zu	stimme eher nicht zu	stimme eher nicht zu	stimme eher nicht zu	stimme nicht zu	weiss nicht	stimme eher nicht zu	stimme nicht zu	stimme nicht zu	weiblich
107	stimme nicht zu	stimme nicht zu	stimme nicht zu	stimme nicht zu	stimme nicht zu	stimme nicht zu	stimme nicht zu	stimme nicht zu	stimme eher zu	stimme eher nicht zu	stimme nicht zu	stimme eher zu	stimme eher nicht zu	stimme nicht zu	stimme nicht zu	stimme nicht zu	stimme nicht zu	stimme nicht zu	stimme nicht zu	stimme eher nicht zu	stimme eher nicht zu	weiblich
108	stimme nicht zu	stimme zu	stimme nicht zu	stimme nicht zu	stimme nicht zu	stimme nicht zu	stimme eher nicht zu	stimme eher zu	stimme eher nicht zu	stimme eher nicht zu	stimme eher zu	stimme eher zu	stimme eher nicht zu	stimme nicht zu	stimme nicht zu	stimme nicht zu	stimme nicht zu	stimme nicht zu	stimme nicht zu	stimme nicht zu	stimme nicht zu	männlich
109	stimme eher nicht zu	stimme eher nicht zu	stimme nicht zu	stimme eher nicht zu	stimme eher nicht zu	stimme eher nicht zu	weiss nicht	stimme eher zu	stimme zu	stimme eher zu	stimme zu	stimme zu	stimme nicht zu	stimme eher nicht zu	stimme nicht zu	stimme eher nicht zu	stimme eher nicht zu	stimme eher zu	stimme eher nicht zu	stimme eher zu	stimme eher nicht zu	weiblich
110	stimme eher nicht zu	stimme eher nicht zu	stimme nicht zu	stimme eher nicht zu	stimme nicht zu	stimme nicht zu	stimme eher nicht zu	stimme nicht zu	stimme zu	stimme eher zu	stimme eher nicht zu	stimme nicht zu	stimme nicht zu	stimme eher zu	stimme nicht zu	stimme eher nicht zu	stimme eher nicht zu	stimme nicht zu	stimme eher nicht zu	stimme eher nicht zu	stimme nicht zu	weiblich
111	stimme nicht zu	stimme nicht zu	stimme eher nicht zu	stimme nicht zu	stimme nicht zu	stimme nicht zu	stimme eher nicht zu	stimme eher zu	stimme zu	stimme eher nicht zu	stimme eher nicht zu	stimme nicht zu	stimme nicht zu	stimme nicht zu	stimme eher nicht zu	stimme eher nicht zu	stimme eher nicht zu	stimme nicht zu	stimme nicht zu	stimme nicht zu	stimme nicht zu	weiblich
112	stimme nicht zu	stimme nicht zu	stimme nicht zu	stimme nicht zu	stimme nicht zu	stimme nicht zu	stimme eher nicht zu	stimme nicht zu	stimme eher zu	stimme eher nicht zu	stimme eher zu	stimme zu	stimme nicht zu	stimme nicht zu	stimme nicht zu	stimme nicht zu	stimme nicht zu	stimme zu	stimme nicht zu	stimme nicht zu	stimme nicht zu	weiblich
113	stimme eher nicht zu	stimme nicht zu	stimme nicht zu	stimme nicht zu	stimme eher zu	stimme nicht zu	stimme eher nicht zu	stimme zu	stimme eher zu	stimme eher zu	stimme eher zu	stimme eher zu	stimme eher zu	stimme eher zu	stimme eher nicht zu	stimme eher nicht zu	stimme nicht zu	stimme nicht zu	stimme eher nicht zu	weiss nicht	stimme nicht zu	weiblich
114	stimme eher zu	stimme eher zu	stimme nicht zu	stimme nicht zu	stimme nicht zu	stimme nicht zu	stimme eher nicht zu	stimme eher zu	stimme zu	stimme nicht zu	stimme nicht zu	stimme eher zu	stimme eher nicht zu	stimme eher zu	stimme eher nicht zu	stimme nicht zu	stimme eher nicht zu	stimme nicht zu	stimme nicht zu	stimme nicht zu	stimme nicht zu	männlich
115	stimme eher nicht zu	stimme eher zu	stimme nicht zu	stimme eher nicht zu	stimme nicht zu	stimme nicht zu	stimme eher nicht zu	stimme eher zu	stimme eher zu	stimme eher nicht zu	stimme eher nicht zu	stimme zu	stimme nicht zu	stimme zu	stimme nicht zu	stimme nicht zu	stimme eher nicht zu	stimme nicht zu	stimme eher zu	stimme eher zu	stimme eher nicht zu	weiblich
116	stimme eher nicht zu	stimme zu	stimme zu	stimme nicht zu	stimme zu	stimme nicht zu	stimme eher zu	stimme eher zu	stimme zu	stimme zu	stimme eher zu	stimme nicht zu	stimme eher nicht zu	stimme eher zu	stimme eher nicht zu	stimme eher zu	stimme nicht zu	stimme zu	stimme zu	stimme eher zu	stimme nicht zu	weiblich
117	stimme eher zu	stimme nicht zu	stimme nicht zu	stimme nicht zu	stimme eher nicht zu	stimme nicht zu	stimme nicht zu	stimme eher nicht zu	stimme eher zu	stimme eher nicht zu	stimme nicht zu	stimme nicht zu	stimme nicht zu	stimme nicht zu	stimme nicht zu	stimme eher nicht zu	stimme eher nicht zu	stimme zu	stimme nicht zu	stimme nicht zu	stimme nicht zu	weiblich
118	stimme eher nicht zu	stimme eher nicht zu	stimme eher nicht zu	stimme nicht zu	stimme eher nicht zu	stimme nicht zu	stimme eher nicht zu	stimme eher nicht zu	stimme eher zu	stimme eher nicht zu	stimme eher nicht zu	stimme eher zu	stimme eher nicht zu	stimme eher zu	stimme eher nicht zu	stimme eher nicht zu	stimme nicht zu	stimme eher zu	stimme eher nicht zu	stimme nicht zu	stimme nicht zu	weiblich
119	stimme eher zu	stimme eher nicht zu	stimme eher nicht zu	stimme eher nicht zu	stimme eher zu	stimme nicht zu	stimme eher nicht zu	stimme eher zu	stimme eher nicht zu	stimme eher nicht zu	stimme zu	stimme eher nicht zu	stimme nicht zu	stimme nicht zu	stimme nicht zu	stimme eher nicht zu	stimme eher nicht zu	stimme eher zu	stimme eher nicht zu	stimme eher zu	stimme eher nicht zu	weiblich
120	stimme eher nicht zu	stimme eher zu	stimme eher zu	stimme eher zu	stimme eher zu	stimme eher nicht zu	stimme eher nicht zu	stimme eher zu	stimme eher zu	stimme zu	weiss nicht	stimme zu	stimme eher nicht zu	stimme eher zu	stimme eher zu	stimme eher nicht zu	weiss nicht	stimme eher zu	weiss nicht	stimme nicht zu	stimme nicht zu	weiblich
121	stimme nicht zu	stimme eher nicht zu	stimme eher nicht zu	stimme eher nicht zu	stimme eher nicht zu	stimme nicht zu	stimme eher nicht zu	stimme eher nicht zu	stimme eher zu	stimme eher zu	stimme eher zu	stimme eher nicht zu	stimme eher nicht zu	stimme eher nicht zu	stimme nicht zu	stimme nicht zu	stimme eher nicht zu	stimme eher zu	stimme eher nicht zu	stimme eher nicht zu	stimme eher nicht zu	männlich
122	stimme eher zu	stimme eher nicht zu	stimme eher nicht zu	stimme eher nicht zu	stimme eher nicht zu	stimme eher nicht zu	stimme eher nicht zu	stimme eher nicht zu	stimme zu	stimme zu	stimme zu	stimme eher zu	stimme eher nicht zu	stimme zu	stimme eher nicht zu	stimme eher zu	stimme eher nicht zu	stimme nicht zu	stimme nicht zu	stimme zu	stimme eher nicht zu	weiblich
123	stimme eher nicht zu	stimme eher nicht zu	weiss nicht	stimme eher nicht zu	stimme zu	stimme eher zu	weiss nicht	stimme eher zu	stimme eher nicht zu	stimme nicht zu	weiss nicht	stimme eher nicht zu	stimme nicht zu	stimme zu	stimme eher nicht zu	stimme zu	stimme zu	stimme zu	stimme zu	stimme eher zu	stimme eher nicht zu	männlich
124	stimme eher nicht zu	stimme eher nicht zu	stimme eher nicht zu	stimme eher nicht zu	stimme eher nicht zu	stimme eher nicht zu	stimme eher nicht zu	stimme eher nicht zu	stimme eher zu	stimme eher zu	stimme eher zu	stimme zu	stimme eher nicht zu	stimme eher nicht zu	stimme eher nicht zu	stimme eher nicht zu	stimme eher nicht zu	stimme eher nicht zu	stimme eher nicht zu	stimme eher zu	stimme eher nicht zu	männlich
125	stimme eher zu	stimme eher nicht zu	stimme nicht zu	stimme zu	stimme zu	stimme nicht zu	stimme eher zu	stimme zu	stimme zu	stimme zu	stimme zu	stimme eher zu	stimme eher nicht zu	stimme eher nicht zu	stimme eher nicht zu	stimme nicht zu	stimme nicht zu	stimme zu	stimme nicht zu	stimme eher zu	stimme eher zu	männlich
126	stimme eher nicht zu	stimme eher nicht zu	stimme eher nicht zu	stimme eher nicht zu	stimme eher nicht zu	stimme eher nicht zu	stimme eher nicht zu	stimme eher nicht zu	weiss nicht	stimme eher zu	stimme eher nicht zu	stimme eher zu	stimme eher nicht zu	stimme eher nicht zu	stimme eher nicht zu	stimme eher nicht zu	stimme eher nicht zu	stimme eher nicht zu	stimme eher nicht zu	weiss nicht	stimme nicht zu	weiblich
127	stimme eher nicht zu	stimme nicht zu	stimme nicht zu	stimme nicht zu	stimme eher zu	stimme nicht zu	stimme nicht zu	weiss nicht	weiss nicht	weiss nicht	weiss nicht	weiss nicht	weiss nicht	weiss nicht	weiss nicht	weiss nicht	weiss nicht	weiss nicht	weiss nicht	weiss nicht	weiss nicht	männlich
128	stimme eher nicht zu	stimme eher nicht zu	stimme eher nicht zu	stimme eher nicht zu	stimme eher nicht zu	stimme nicht zu	stimme eher nicht zu	stimme eher nicht zu	stimme eher zu	stimme eher zu	stimme eher nicht zu	stimme zu	stimme eher nicht zu	stimme zu	stimme eher nicht zu	stimme eher nicht zu	stimme nicht zu	stimme nicht zu	stimme eher nicht zu	stimme eher zu	stimme nicht zu	weiblich
129	stimme nicht zu	stimme nicht zu	stimme nicht zu	stimme nicht zu	stimme nicht zu	stimme nicht zu	stimme nicht zu	stimme eher nicht zu	stimme zu	stimme eher nicht zu	stimme eher nicht zu	stimme nicht zu	stimme nicht zu	stimme nicht zu	stimme nicht zu	stimme eher nicht zu	stimme nicht zu	stimme nicht zu	stimme nicht zu	stimme nicht zu	stimme nicht zu	weiblich
130	stimme nicht zu	stimme nicht zu	stimme nicht zu	stimme eher nicht zu	stimme nicht zu	weiss nicht	weiss nicht	stimme zu	stimme eher nicht zu	weiss nicht	weiss nicht	stimme eher zu	stimme eher zu	weiss nicht	weiss nicht	weiss nicht	stimme nicht zu	stimme nicht zu	stimme nicht zu	stimme eher zu	stimme nicht zu	weiblich
131	stimme eher zu	stimme zu	stimme zu	stimme zu	stimme eher zu	stimme zu	stimme eher zu	stimme eher nicht zu	stimme zu	stimme eher nicht zu	stimme eher nicht zu	stimme nicht zu	stimme eher nicht zu	stimme zu	stimme eher nicht zu	stimme eher zu	stimme zu	stimme eher zu	stimme zu	stimme eher zu	stimme nicht zu	weiblich
133	stimme eher nicht zu	stimme nicht zu	stimme nicht zu	stimme nicht zu	stimme nicht zu	stimme nicht zu	stimme nicht zu	stimme nicht zu	stimme eher nicht zu	stimme nicht zu	stimme eher nicht zu	stimme nicht zu	stimme nicht zu	stimme nicht zu	stimme nicht zu	stimme eher nicht zu	stimme nicht zu	stimme eher nicht zu	stimme nicht zu	stimme eher nicht zu	stimme eher nicht zu	weiblich
134	stimme eher nicht zu	stimme eher zu	stimme eher nicht zu	stimme nicht zu	stimme eher nicht zu	stimme nicht zu	stimme eher nicht zu	stimme eher nicht zu	stimme eher zu	stimme eher nicht zu	stimme eher nicht zu	stimme eher zu	stimme eher nicht zu	stimme eher zu	stimme eher nicht zu	stimme eher nicht zu	stimme nicht zu	stimme eher nicht zu	stimme eher nicht zu	stimme eher nicht zu	stimme eher nicht zu	weiblich
135	stimme eher nicht zu	stimme eher nicht zu	stimme eher nicht zu	stimme nicht zu	stimme eher nicht zu	stimme nicht zu	stimme eher nicht zu	stimme eher nicht zu	stimme eher zu	stimme eher zu	stimme eher zu	stimme eher nicht zu	stimme eher nicht zu	stimme eher zu	stimme nicht zu	stimme eher nicht zu	stimme nicht zu	stimme nicht zu	stimme nicht zu	stimme eher zu	stimme nicht zu	männlich
136	weiss nicht	stimme eher zu	stimme eher nicht zu	stimme nicht zu	stimme eher nicht zu	stimme nicht zu	stimme eher nicht zu	weiss nicht	weiss nicht	weiss nicht	weiss nicht	stimme eher zu	weiss nicht	stimme eher nicht zu	stimme eher zu	stimme nicht zu	stimme eher nicht zu	stimme nicht zu	stimme nicht zu	weiss nicht	weiss nicht	weiblich
137	stimme nicht zu	stimme nicht zu	stimme nicht zu	stimme nicht zu	stimme nicht zu	stimme nicht zu	stimme eher nicht zu	stimme eher zu	stimme eher nicht zu	stimme nicht zu	stimme nicht zu	stimme eher zu	stimme eher nicht zu	stimme eher nicht zu	stimme nicht zu	stimme eher nicht zu	stimme nicht zu	stimme nicht zu	stimme nicht zu	stimme nicht zu	stimme nicht zu	weiblich
138	stimme zu	stimme zu	stimme zu	stimme zu	stimme nicht zu	stimme nicht zu	stimme eher zu	stimme eher zu	stimme zu	stimme eher nicht zu	stimme eher zu	stimme nicht zu	stimme eher nicht zu	stimme zu	stimme eher nicht zu	stimme nicht zu	stimme eher nicht zu	stimme nicht zu	stimme eher zu	stimme eher zu	stimme eher nicht zu	männlich
139	stimme nicht zu	stimme eher zu	stimme nicht zu	stimme nicht zu	stimme nicht zu	stimme nicht zu	stimme nicht zu	stimme eher nicht zu	stimme eher zu	stimme nicht zu	stimme zu	stimme eher zu	stimme nicht zu	stimme eher zu	stimme nicht zu	stimme nicht zu	stimme nicht zu	stimme nicht zu	stimme nicht zu	stimme eher zu	stimme eher nicht zu	weiblich
140	stimme eher nicht zu	stimme nicht zu	stimme eher nicht zu	stimme eher nicht zu	weiss nicht	stimme nicht zu	stimme eher nicht zu	stimme zu	stimme zu	weiss nicht	stimme eher nicht zu	stimme eher zu	stimme nicht zu	stimme eher nicht zu	stimme nicht zu	stimme eher nicht zu	stimme nicht zu	stimme eher zu	stimme nicht zu	stimme eher nicht zu	stimme nicht zu	weiblich
141	stimme nicht zu	stimme eher nicht zu	stimme eher zu	stimme nicht zu	stimme eher nicht zu	stimme nicht zu	stimme nicht zu	stimme eher nicht zu	stimme zu	stimme eher nicht zu	stimme eher zu	stimme eher zu	stimme eher zu	stimme eher zu	stimme eher zu	stimme eher nicht zu	stimme eher nicht zu	stimme eher nicht zu	stimme eher nicht zu	stimme eher nicht zu	stimme eher zu	männlich
142	stimme eher zu	stimme eher nicht zu	stimme nicht zu	stimme eher nicht zu	stimme nicht zu	stimme nicht zu	stimme nicht zu	stimme eher nicht zu	stimme eher zu	stimme eher nicht zu	stimme eher nicht zu	stimme eher zu	stimme eher nicht zu	stimme eher zu	stimme eher nicht zu	stimme eher nicht zu	stimme eher nicht zu	stimme eher nicht zu	stimme eher nicht zu	stimme eher nicht zu	stimme nicht zu	weiblich
143	stimme eher zu	stimme eher zu	stimme eher nicht zu	stimme eher nicht zu	stimme eher nicht zu	stimme eher nicht zu	stimme eher nicht zu	stimme eher nicht zu	stimme eher zu	stimme eher nicht zu	stimme eher nicht zu	stimme eher zu	stimme eher nicht zu	stimme eher zu	stimme eher zu	stimme eher zu	weiss nicht	stimme eher zu	weiss nicht	weiss nicht	weiss nicht	weiblich
144	stimme zu	stimme eher nicht zu	stimme eher nicht zu	stimme eher nicht zu	stimme eher nicht zu	stimme zu	stimme eher nicht zu	stimme eher nicht zu	stimme eher nicht zu	weiss nicht	stimme eher zu	stimme eher nicht zu	stimme eher nicht zu	stimme eher nicht zu	stimme eher nicht zu	stimme eher nicht zu	stimme eher nicht zu	stimme eher nicht zu	stimme eher nicht zu	stimme eher zu	stimme eher nicht zu	weiblich
145	stimme eher nicht zu	stimme eher nicht zu	stimme eher nicht zu	stimme nicht zu	stimme eher nicht zu	stimme nicht zu	stimme eher nicht zu	stimme eher nicht zu	stimme eher zu	stimme eher nicht zu	weiss nicht	stimme eher zu	stimme eher zu	stimme eher nicht zu	stimme eher nicht zu	stimme eher zu	stimme nicht zu	stimme nicht zu	stimme eher nicht zu	stimme eher nicht zu	stimme eher nicht zu	weiblich
146	stimme nicht zu	stimme eher nicht zu	weiss nicht	stimme eher nicht zu	stimme zu	stimme eher nicht zu	stimme eher nicht zu	weiss nicht	weiss nicht	weiss nicht	weiss nicht	weiss nicht	weiss nicht	weiss nicht	weiss nicht	weiss nicht	stimme eher zu	stimme zu	stimme eher zu	weiss nicht	stimme eher nicht zu	weiblich
147	stimme eher zu	stimme eher nicht zu	stimme eher nicht zu	stimme nicht zu	stimme eher nicht zu	stimme eher nicht zu	stimme eher nicht zu	stimme eher nicht zu	stimme eher nicht zu	stimme eher nicht zu	stimme eher nicht zu	stimme eher nicht zu	stimme eher nicht zu	stimme eher nicht zu	stimme eher nicht zu	stimme eher nicht zu	stimme eher nicht zu	stimme eher nicht zu	stimme eher nicht zu	stimme eher nicht zu	stimme eher nicht zu	männlich
148	stimme eher nicht zu	stimme eher nicht zu	stimme eher nicht zu	stimme nicht zu	stimme eher nicht zu	stimme nicht zu	stimme eher nicht zu	stimme eher zu	stimme eher zu	stimme eher nicht zu	stimme eher nicht zu	stimme eher zu	stimme eher nicht zu	stimme eher nicht zu	stimme zu	stimme eher zu	stimme nicht zu	stimme eher nicht zu	stimme eher nicht zu	stimme eher nicht zu	stimme eher nicht zu	weiblich
149	stimme eher nicht zu	stimme nicht zu	stimme eher nicht zu	stimme nicht zu	stimme eher zu	stimme nicht zu	stimme eher nicht zu	weiss nicht	stimme eher zu	weiss nicht	stimme eher nicht zu	stimme eher zu	stimme eher nicht zu	stimme eher zu	stimme eher nicht zu	stimme eher nicht zu	stimme eher nicht zu	stimme eher nicht zu	stimme eher nicht zu	stimme eher zu	stimme eher nicht zu	weiblich
150	stimme nicht zu	stimme eher nicht zu	stimme eher nicht zu	stimme nicht zu	stimme eher nicht zu	stimme nicht zu	stimme nicht zu	stimme eher nicht zu	stimme zu	weiss nicht	stimme eher nicht zu	stimme eher zu	stimme eher nicht zu	stimme eher nicht zu	stimme nicht zu	stimme eher nicht zu	stimme eher nicht zu	stimme eher nicht zu	stimme eher nicht zu	stimme eher zu	stimme nicht zu	weiblich
151	stimme eher nicht zu	stimme eher nicht zu	stimme nicht zu	stimme nicht zu	stimme nicht zu	stimme nicht zu	stimme eher zu	stimme nicht zu	stimme eher zu	stimme nicht zu	stimme eher nicht zu	stimme zu	stimme nicht zu	stimme eher nicht zu	stimme nicht zu	stimme nicht zu	stimme nicht zu	stimme eher nicht zu	stimme nicht zu	stimme eher nicht zu	stimme nicht zu	weiblich
152	stimme eher nicht zu	stimme eher nicht zu	stimme eher nicht zu	stimme eher nicht zu	stimme eher nicht zu	stimme eher nicht zu	stimme eher nicht zu	stimme eher nicht zu	stimme eher zu	stimme eher nicht zu	stimme eher nicht zu	stimme eher nicht zu	stimme eher nicht zu	stimme eher nicht zu	stimme eher nicht zu	stimme eher nicht zu	stimme eher nicht zu	stimme eher nicht zu	stimme eher nicht zu	weiss nicht	stimme nicht zu	weiblich
153	stimme eher nicht zu	stimme eher nicht zu	stimme nicht zu	stimme nicht zu	stimme nicht zu	stimme nicht zu	stimme eher nicht zu	stimme eher zu	stimme eher zu	stimme eher zu	stimme eher nicht zu	stimme eher nicht zu	stimme eher nicht zu	stimme eher zu	stimme eher nicht zu	stimme eher nicht zu	stimme eher nicht zu	stimme eher nicht zu	stimme eher nicht zu	stimme eher nicht zu	stimme eher nicht zu	männlich
154	stimme zu	stimme eher zu	stimme eher nicht zu	stimme nicht zu	stimme nicht zu	stimme nicht zu	stimme nicht zu	stimme nicht zu	stimme eher zu	stimme nicht zu	stimme nicht zu	stimme nicht zu	stimme nicht zu	stimme nicht zu	stimme nicht zu	stimme eher nicht zu	stimme eher zu	stimme eher nicht zu	stimme nicht zu	stimme eher nicht zu	stimme nicht zu	weiblich
155	weiss nicht	stimme nicht zu	stimme nicht zu	stimme nicht zu	stimme nicht zu	stimme nicht zu	weiss nicht	stimme nicht zu	stimme eher nicht zu	stimme eher nicht zu	stimme nicht zu	stimme nicht zu	stimme nicht zu	stimme nicht zu	stimme nicht zu	stimme nicht zu	stimme nicht zu	stimme nicht zu	stimme nicht zu	stimme nicht zu	stimme nicht zu	weiblich
156	stimme eher zu	stimme zu	stimme eher zu	stimme eher nicht zu	stimme eher nicht zu	stimme nicht zu	stimme eher zu	stimme eher zu	stimme zu	stimme zu	stimme zu	stimme eher zu	stimme eher nicht zu	stimme nicht zu	stimme nicht zu	stimme eher nicht zu	stimme nicht zu	stimme nicht zu	stimme nicht zu	weiss nicht	stimme nicht zu	männlich
157	stimme nicht zu	stimme eher nicht zu	stimme nicht zu	stimme nicht zu	stimme nicht zu	stimme nicht zu	stimme nicht zu	stimme eher zu	stimme eher zu	stimme eher nicht zu	stimme nicht zu	stimme zu	stimme eher zu	stimme eher zu	stimme eher zu	stimme eher nicht zu	stimme nicht zu	stimme eher nicht zu	stimme nicht zu	stimme nicht zu	stimme nicht zu	männlich
158	stimme eher zu	stimme zu	stimme eher zu	stimme eher nicht zu	stimme eher zu	stimme nicht zu	stimme eher nicht zu	stimme eher nicht zu	stimme eher zu	stimme eher zu	stimme eher zu	stimme eher zu	stimme eher nicht zu	stimme eher zu	stimme eher nicht zu	stimme eher nicht zu	stimme eher nicht zu	stimme zu	stimme eher nicht zu	stimme eher nicht zu	stimme nicht zu	männlich
159	stimme eher nicht zu	stimme eher nicht zu	stimme eher nicht zu	stimme eher zu	stimme eher nicht zu	stimme eher nicht zu	stimme eher nicht zu	stimme eher zu	stimme eher zu	stimme eher nicht zu	weiss nicht	stimme eher zu	stimme eher zu	stimme eher nicht zu	stimme eher nicht zu	stimme eher nicht zu	stimme nicht zu	stimme eher nicht zu	stimme eher nicht zu	stimme eher zu	stimme eher nicht zu	weiblich
160	stimme nicht zu	stimme nicht zu	stimme nicht zu	stimme nicht zu	stimme nicht zu	stimme nicht zu	stimme nicht zu	stimme eher zu	stimme eher zu	stimme eher zu	stimme eher zu	stimme eher zu	stimme nicht zu	stimme eher zu	stimme eher zu	stimme eher zu	stimme eher nicht zu	stimme eher nicht zu	stimme eher nicht zu	weiss nicht	stimme eher nicht zu	weiblich
161	stimme nicht zu	stimme nicht zu	stimme nicht zu	stimme nicht zu	stimme eher nicht zu	stimme nicht zu	stimme eher nicht zu	stimme nicht zu	stimme zu	stimme eher nicht zu	stimme nicht zu	stimme eher zu	stimme zu	stimme zu	stimme eher nicht zu	stimme nicht zu	stimme nicht zu	stimme nicht zu	stimme eher nicht zu	stimme eher nicht zu	stimme nicht zu	männlich
162	stimme eher nicht zu	stimme eher zu	stimme eher zu	stimme eher zu	stimme nicht zu	stimme nicht zu	weiss nicht	stimme eher zu	stimme eher zu	stimme zu	weiss nicht	stimme eher zu	stimme nicht zu	stimme eher nicht zu	stimme eher nicht zu	stimme eher nicht zu	stimme nicht zu	stimme nicht zu	stimme nicht zu	stimme eher nicht zu	stimme nicht zu	weiblich
163	stimme zu	stimme zu	stimme zu	stimme eher zu	stimme zu	stimme eher nicht zu	stimme zu	stimme eher zu	stimme zu	stimme zu	stimme zu	stimme eher zu	stimme eher zu	stimme zu	stimme zu	stimme eher nicht zu	stimme nicht zu	stimme eher zu	stimme eher nicht zu	stimme eher nicht zu	stimme eher nicht zu	männlich
164	stimme nicht zu	stimme nicht zu	stimme nicht zu	stimme nicht zu	stimme eher zu	stimme eher nicht zu	stimme eher nicht zu	stimme eher zu	stimme eher zu	stimme eher zu	stimme zu	stimme eher zu	stimme eher nicht zu	stimme eher zu	stimme eher nicht zu	stimme eher zu	stimme nicht zu	stimme eher zu	stimme nicht zu	stimme eher nicht zu	stimme eher nicht zu	weiblich
165	stimme eher zu	stimme eher nicht zu	stimme eher nicht zu	stimme eher nicht zu	stimme eher nicht zu	stimme nicht zu	stimme eher nicht zu	stimme eher zu	stimme eher nicht zu	stimme eher nicht zu	stimme eher nicht zu	stimme eher zu	stimme eher nicht zu	stimme eher nicht zu	stimme eher zu	stimme eher nicht zu	stimme eher nicht zu	stimme nicht zu	stimme eher nicht zu	stimme eher zu	stimme eher nicht zu	männlich
166	stimme eher zu	stimme eher zu	stimme eher zu	stimme eher nicht zu	stimme eher nicht zu	stimme nicht zu	stimme eher nicht zu	stimme eher zu	stimme zu	stimme zu	stimme eher zu	stimme eher zu	stimme nicht zu	stimme nicht zu	stimme nicht zu	stimme eher nicht zu	stimme eher nicht zu	stimme eher nicht zu	stimme eher nicht zu	weiss nicht	stimme nicht zu	weiblich
167	stimme eher zu	stimme eher nicht zu	stimme eher nicht zu	stimme eher nicht zu	stimme eher zu	stimme eher nicht zu	stimme eher nicht zu	stimme eher zu	stimme eher zu	stimme eher nicht zu	stimme eher zu	stimme eher zu	stimme eher zu	stimme eher zu	stimme eher nicht zu	stimme eher nicht zu	stimme eher nicht zu	stimme zu	stimme eher nicht zu	stimme eher nicht zu	stimme eher nicht zu	weiblich
168	stimme eher nicht zu	stimme eher zu	stimme eher zu	stimme eher nicht zu	stimme eher zu	stimme eher nicht zu	stimme eher nicht zu	weiss nicht	stimme eher zu	stimme eher zu	stimme eher nicht zu	stimme eher nicht zu	stimme nicht zu	stimme eher nicht zu	stimme eher zu	stimme eher nicht zu	stimme eher nicht zu	weiss nicht	stimme eher nicht zu	stimme eher nicht zu	stimme nicht zu	weiblich
169	stimme eher zu	stimme eher nicht zu	stimme eher nicht zu	stimme nicht zu	stimme eher nicht zu	stimme nicht zu	stimme eher nicht zu	stimme eher zu	stimme eher zu	weiss nicht	stimme zu	stimme eher zu	stimme eher nicht zu	weiss nicht	stimme eher nicht zu	stimme eher nicht zu	stimme eher nicht zu	weiss nicht	stimme eher nicht zu	weiss nicht	stimme eher nicht zu	weiblich
170	stimme eher nicht zu	stimme eher nicht zu	stimme eher nicht zu	stimme eher nicht zu	weiss nicht	stimme eher nicht zu	stimme eher nicht zu	stimme eher nicht zu	stimme eher zu	stimme eher nicht zu	stimme eher nicht zu	stimme eher nicht zu	stimme eher nicht zu	stimme eher nicht zu	stimme eher nicht zu	stimme eher nicht zu	stimme nicht zu	stimme eher nicht zu	stimme eher nicht zu	stimme eher nicht zu	stimme eher nicht zu	männlich
171	stimme eher nicht zu	stimme eher nicht zu	stimme eher nicht zu	stimme eher nicht zu	stimme eher nicht zu	stimme eher nicht zu	stimme eher nicht zu	stimme eher nicht zu	stimme eher zu	stimme eher nicht zu	stimme eher zu	stimme eher zu	stimme eher nicht zu	stimme eher nicht zu	stimme eher nicht zu	stimme eher zu	stimme eher zu	stimme eher zu	stimme eher nicht zu	stimme eher nicht zu	stimme eher nicht zu	weiblich
172	stimme eher nicht zu	stimme eher nicht zu	stimme eher nicht zu	stimme eher nicht zu	stimme eher nicht zu	stimme eher nicht zu	stimme nicht zu	stimme eher nicht zu	stimme eher nicht zu	stimme eher nicht zu	stimme eher zu	stimme zu	stimme eher nicht zu	stimme eher nicht zu	stimme eher nicht zu	stimme eher nicht zu	stimme eher zu	stimme eher nicht zu	stimme eher nicht zu	stimme eher nicht zu	stimme eher nicht zu	weiblich
173	stimme eher zu	stimme eher nicht zu	stimme eher nicht zu	stimme eher zu	stimme eher zu	stimme eher nicht zu	stimme eher nicht zu	stimme zu	stimme zu	stimme zu	stimme zu	stimme eher zu	stimme eher zu	stimme eher zu	stimme eher nicht zu	stimme zu	stimme nicht zu	stimme eher zu	stimme eher nicht zu	stimme eher zu	stimme eher nicht zu	männlich
174	stimme eher zu	stimme eher nicht zu	stimme eher nicht zu	stimme nicht zu	stimme eher nicht zu	stimme nicht zu	stimme eher nicht zu	stimme eher nicht zu	weiss nicht	weiss nicht	stimme eher nicht zu	stimme zu	stimme nicht zu	stimme eher zu	stimme eher zu	weiss nicht	stimme nicht zu	stimme nicht zu	stimme eher nicht zu	weiss nicht	stimme nicht zu	männlich
175	stimme eher nicht zu	stimme eher nicht zu	stimme nicht zu	stimme nicht zu	stimme eher nicht zu	stimme eher nicht zu	stimme eher nicht zu	stimme eher nicht zu	stimme eher nicht zu	stimme eher nicht zu	stimme eher nicht zu	stimme eher zu	stimme eher nicht zu	stimme eher nicht zu	stimme eher nicht zu	stimme eher nicht zu	stimme eher nicht zu	stimme eher nicht zu	stimme eher nicht zu	stimme eher zu	stimme eher zu	weiblich
176	stimme nicht zu	stimme eher nicht zu	stimme zu	stimme eher nicht zu	stimme eher nicht zu	stimme nicht zu	stimme eher nicht zu	weiss nicht	weiss nicht	weiss nicht	weiss nicht	weiss nicht	weiss nicht	weiss nicht	weiss nicht	weiss nicht	stimme eher zu	stimme eher nicht zu	stimme eher nicht zu	weiss nicht	weiss nicht	weiblich
177	stimme eher zu	stimme zu	stimme eher zu	stimme eher nicht zu	stimme eher nicht zu	stimme eher nicht zu	stimme zu	stimme eher zu	stimme eher zu	stimme eher zu	stimme eher zu	stimme eher zu	stimme eher zu	stimme zu	stimme eher nicht zu	stimme zu	stimme nicht zu	stimme zu	stimme nicht zu	stimme zu	stimme nicht zu	weiblich
178	stimme nicht zu	stimme nicht zu	stimme eher nicht zu	stimme nicht zu	stimme eher nicht zu	stimme nicht zu	stimme nicht zu	stimme eher nicht zu	stimme eher zu	stimme eher nicht zu	stimme nicht zu	stimme eher zu	stimme eher zu	stimme eher nicht zu	stimme eher nicht zu	stimme eher nicht zu	stimme nicht zu	stimme eher nicht zu	stimme eher nicht zu	stimme eher zu	stimme nicht zu	männlich
180	stimme eher nicht zu	stimme eher nicht zu	stimme eher nicht zu	stimme eher nicht zu	stimme eher nicht zu	stimme eher nicht zu	stimme eher nicht zu	stimme eher nicht zu	stimme eher zu	stimme eher nicht zu	stimme eher nicht zu	stimme eher zu	stimme nicht zu	stimme eher nicht zu	stimme eher nicht zu	stimme eher nicht zu	stimme eher nicht zu	stimme eher nicht zu	stimme eher nicht zu	stimme eher nicht zu	stimme nicht zu	weiblich
181	stimme eher zu	stimme eher nicht zu	stimme eher nicht zu	stimme eher nicht zu	stimme eher nicht zu	stimme eher nicht zu	stimme eher nicht zu	stimme eher nicht zu	stimme eher zu	stimme eher zu	stimme eher nicht zu	stimme eher nicht zu	stimme eher nicht zu	stimme eher zu	stimme eher nicht zu	stimme eher nicht zu	stimme eher nicht zu	stimme eher nicht zu	stimme eher nicht zu	stimme eher zu	stimme eher zu	männlich
182	stimme nicht zu	stimme nicht zu	stimme nicht zu	stimme nicht zu	stimme nicht zu	stimme nicht zu	stimme eher nicht zu	stimme nicht zu	stimme eher nicht zu	stimme eher nicht zu	stimme nicht zu	stimme eher zu	stimme nicht zu	stimme nicht zu	stimme nicht zu	stimme nicht zu	stimme nicht zu	stimme nicht zu	stimme nicht zu	stimme zu	stimme eher nicht zu	weiblich
183	stimme nicht zu	stimme zu	stimme eher zu	stimme eher nicht zu	stimme eher zu	stimme nicht zu	stimme eher nicht zu	stimme eher nicht zu	stimme zu	stimme zu	stimme zu	stimme eher zu	stimme nicht zu	stimme zu	stimme zu	weiss nicht	stimme eher nicht zu	stimme nicht zu	stimme eher nicht zu	weiss nicht	stimme nicht zu	männlich
184	stimme nicht zu	stimme eher nicht zu	stimme eher nicht zu	stimme nicht zu	stimme eher nicht zu	stimme nicht zu	stimme eher nicht zu	stimme eher nicht zu	stimme eher zu	stimme eher nicht zu	stimme eher nicht zu	stimme eher nicht zu	stimme eher zu	stimme eher nicht zu	stimme eher nicht zu	stimme eher nicht zu	stimme nicht zu	stimme nicht zu	stimme eher nicht zu	stimme eher zu	stimme eher nicht zu	männlich
185	stimme zu	stimme zu	stimme zu	stimme zu	stimme zu	weiss nicht	weiss nicht	stimme eher zu	stimme eher zu	stimme eher zu	weiss nicht	stimme eher zu	stimme eher zu	stimme eher zu	weiss nicht	stimme eher zu	stimme zu	stimme zu	stimme zu	stimme zu	stimme zu	weiblich
186	stimme nicht zu	stimme eher nicht zu	stimme nicht zu	stimme nicht zu	stimme nicht zu	stimme nicht zu	stimme nicht zu	stimme nicht zu	stimme zu	weiss nicht	stimme nicht zu	stimme nicht zu	weiss nicht	stimme nicht zu	stimme eher nicht zu	stimme nicht zu	stimme nicht zu	stimme nicht zu	stimme eher nicht zu	weiss nicht	weiss nicht	weiblich
187	stimme zu	stimme zu	stimme zu	stimme zu	stimme zu	stimme zu	stimme zu	stimme zu	stimme zu	stimme zu	stimme zu	stimme eher nicht zu	stimme eher zu	stimme eher nicht zu	stimme nicht zu	stimme zu	stimme eher nicht zu	stimme nicht zu	stimme nicht zu	stimme eher zu	stimme eher nicht zu	männlich
188	stimme eher nicht zu	stimme eher nicht zu	stimme eher nicht zu	stimme nicht zu	stimme nicht zu	stimme nicht zu	stimme eher nicht zu	weiss nicht	stimme eher zu	stimme eher nicht zu	weiss nicht	stimme eher zu	stimme eher zu	weiss nicht	stimme eher nicht zu	stimme eher nicht zu	stimme eher nicht zu	stimme nicht zu	stimme eher nicht zu	weiss nicht	stimme eher nicht zu	weiblich
189	stimme eher zu	stimme eher nicht zu	stimme eher nicht zu	stimme eher nicht zu	stimme eher nicht zu	stimme eher nicht zu	stimme eher nicht zu	stimme eher nicht zu	stimme eher zu	stimme eher nicht zu	stimme eher nicht zu	stimme eher zu	stimme eher nicht zu	stimme eher nicht zu	stimme eher nicht zu	stimme eher nicht zu	stimme eher nicht zu	stimme eher nicht zu	stimme eher nicht zu	stimme eher zu	stimme eher nicht zu	weiblich
190	stimme nicht zu	stimme eher nicht zu	stimme eher nicht zu	stimme nicht zu	stimme eher nicht zu	stimme nicht zu	stimme eher zu	stimme eher nicht zu	stimme eher zu	stimme eher nicht zu	stimme eher zu	stimme eher zu	stimme eher nicht zu	stimme eher zu	stimme eher nicht zu	stimme eher zu	stimme eher nicht zu	stimme eher nicht zu	stimme eher nicht zu	stimme eher zu	stimme eher zu	weiblich
191	stimme eher zu	stimme eher nicht zu	stimme zu	stimme zu	stimme zu	stimme eher zu	stimme eher zu	stimme eher zu	stimme eher nicht zu	stimme eher nicht zu	stimme zu	stimme eher nicht zu	stimme eher zu	stimme zu	stimme eher zu	stimme eher zu	stimme zu	stimme zu	stimme eher zu	stimme eher zu	stimme eher zu	männlich
192	stimme eher nicht zu	stimme nicht zu	stimme nicht zu	stimme nicht zu	stimme eher nicht zu	stimme nicht zu	stimme eher nicht zu	stimme eher nicht zu	stimme zu	stimme eher zu	stimme eher nicht zu	stimme eher zu	stimme nicht zu	stimme eher zu	stimme eher nicht zu	stimme eher nicht zu	stimme nicht zu	stimme nicht zu	stimme nicht zu	stimme eher zu	stimme nicht zu	männlich
193	stimme zu	stimme eher zu	stimme eher nicht zu	stimme eher zu	stimme eher nicht zu	stimme eher nicht zu	stimme eher zu	stimme eher nicht zu	stimme eher zu	stimme eher nicht zu	stimme eher nicht zu	stimme eher nicht zu	stimme eher nicht zu	stimme zu	stimme eher zu	stimme eher nicht zu	stimme eher nicht zu	stimme zu	stimme eher nicht zu	stimme eher nicht zu	stimme eher nicht zu	weiblich
194	stimme nicht zu	stimme nicht zu	stimme nicht zu	stimme nicht zu	stimme nicht zu	stimme nicht zu	stimme eher nicht zu	stimme nicht zu	stimme zu	stimme zu	stimme nicht zu	stimme eher zu	stimme nicht zu	stimme nicht zu	stimme zu	stimme zu	stimme nicht zu	stimme nicht zu	stimme nicht zu	stimme eher zu	stimme eher zu	weiblich
195	stimme eher nicht zu	stimme zu	stimme eher zu	stimme zu	stimme nicht zu	stimme eher nicht zu	stimme eher zu	stimme eher nicht zu	stimme eher zu	stimme eher nicht zu	stimme eher nicht zu	stimme zu	stimme zu	stimme eher zu	stimme nicht zu	stimme eher nicht zu	stimme zu	stimme zu	weiss nicht	stimme zu	stimme eher nicht zu	weiblich
196	stimme eher zu	stimme eher nicht zu	stimme nicht zu	weiss nicht	stimme eher nicht zu	stimme nicht zu	stimme eher nicht zu	stimme eher nicht zu	stimme eher zu	stimme eher nicht zu	stimme eher nicht zu	weiss nicht	stimme eher nicht zu	weiss nicht	stimme eher nicht zu	stimme eher nicht zu	stimme eher nicht zu	stimme zu	stimme nicht zu	weiss nicht	stimme nicht zu	weiblich
197	stimme eher nicht zu	stimme eher nicht zu	stimme nicht zu	stimme eher nicht zu	stimme eher nicht zu	stimme nicht zu	stimme eher nicht zu	stimme eher nicht zu	stimme eher nicht zu	stimme eher nicht zu	weiss nicht	stimme eher nicht zu	stimme eher nicht zu	stimme eher nicht zu	stimme eher nicht zu	stimme eher nicht zu	stimme eher nicht zu	stimme eher nicht zu	stimme eher nicht zu	stimme eher nicht zu	stimme eher nicht zu	weiblich
198	stimme eher nicht zu	stimme eher nicht zu	stimme eher zu	stimme eher nicht zu	stimme eher nicht zu	stimme nicht zu	stimme eher nicht zu	stimme eher zu	stimme eher nicht zu	stimme zu	stimme zu	stimme eher nicht zu	stimme eher nicht zu	stimme eher zu	stimme eher nicht zu	stimme eher nicht zu	stimme eher nicht zu	stimme eher nicht zu	stimme eher nicht zu	weiss nicht	stimme eher nicht zu	männlich
199	stimme zu	stimme eher zu	stimme eher nicht zu	stimme eher zu	stimme eher nicht zu	stimme nicht zu	weiss nicht	stimme zu	stimme zu	stimme eher zu	stimme zu	stimme eher nicht zu	stimme nicht zu	stimme eher zu	stimme eher nicht zu	stimme eher nicht zu	stimme nicht zu	stimme zu	stimme eher nicht zu	stimme eher zu	stimme eher nicht zu	männlich
200	stimme eher nicht zu	stimme eher nicht zu	stimme eher nicht zu	stimme eher nicht zu	weiss nicht	stimme eher nicht zu	stimme eher nicht zu	stimme nicht zu	stimme nicht zu	stimme nicht zu	weiss nicht	stimme zu	stimme eher nicht zu	stimme eher zu	stimme eher zu	stimme eher zu	weiss nicht	weiss nicht	stimme eher nicht zu	weiss nicht	weiss nicht	weiblich
201	stimme zu	stimme eher nicht zu	stimme nicht zu	stimme nicht zu	weiss nicht	stimme nicht zu	stimme nicht zu	stimme nicht zu	stimme eher nicht zu	weiss nicht	weiss nicht	stimme eher zu	stimme nicht zu	stimme eher nicht zu	stimme nicht zu	stimme nicht zu	stimme eher nicht zu	stimme eher nicht zu	stimme nicht zu	weiss nicht	stimme nicht zu	weiblich
202	stimme eher nicht zu	stimme eher nicht zu	stimme eher nicht zu	stimme eher nicht zu	stimme eher nicht zu	stimme eher nicht zu	stimme eher nicht zu	stimme eher nicht zu	stimme eher nicht zu	stimme eher nicht zu	stimme eher nicht zu	stimme nicht zu	stimme eher nicht zu	stimme eher nicht zu	stimme eher nicht zu	stimme eher nicht zu	stimme eher nicht zu	stimme eher nicht zu	stimme eher nicht zu	weiss nicht	stimme eher nicht zu	männlich
203	stimme eher zu	stimme nicht zu	stimme nicht zu	stimme nicht zu	stimme nicht zu	stimme nicht zu	stimme eher nicht zu	stimme eher nicht zu	stimme nicht zu	stimme eher nicht zu	stimme nicht zu	stimme eher zu	stimme eher nicht zu	stimme eher nicht zu	stimme nicht zu	stimme nicht zu	stimme nicht zu	stimme nicht zu	stimme nicht zu	stimme nicht zu	stimme nicht zu	weiblich
204	stimme zu	stimme eher zu	stimme eher zu	stimme nicht zu	stimme eher zu	stimme eher nicht zu	stimme zu	stimme zu	stimme eher zu	stimme eher zu	stimme zu	stimme zu	stimme eher nicht zu	stimme eher zu	stimme eher zu	stimme zu	stimme eher nicht zu	stimme eher nicht zu	stimme eher zu	stimme zu	stimme eher nicht zu	männlich
205	stimme nicht zu	stimme nicht zu	stimme nicht zu	stimme nicht zu	stimme eher nicht zu	stimme nicht zu	stimme nicht zu	stimme eher zu	stimme zu	stimme eher zu	stimme zu	stimme eher zu	stimme eher nicht zu	stimme eher nicht zu	stimme eher nicht zu	stimme eher nicht zu	stimme eher nicht zu	stimme eher zu	stimme nicht zu	stimme eher nicht zu	stimme eher zu	weiblich
206	stimme eher zu	stimme nicht zu	stimme nicht zu	stimme nicht zu	stimme nicht zu	stimme nicht zu	stimme nicht zu	stimme zu	stimme zu	stimme zu	stimme zu	stimme eher zu	stimme nicht zu	stimme zu	stimme nicht zu	stimme eher zu	stimme eher nicht zu	stimme nicht zu	stimme nicht zu	weiss nicht	stimme nicht zu	männlich
207	stimme eher zu	stimme eher zu	stimme eher zu	stimme eher zu	stimme eher nicht zu	stimme eher nicht zu	stimme eher zu	stimme eher zu	stimme eher zu	stimme zu	stimme zu	stimme eher nicht zu	stimme eher zu	stimme zu	stimme eher nicht zu	stimme eher zu	stimme eher zu	stimme zu	stimme eher zu	stimme eher nicht zu	stimme eher nicht zu	männlich
208	stimme eher zu	stimme eher zu	stimme eher nicht zu	stimme eher nicht zu	stimme eher nicht zu	stimme eher nicht zu	stimme eher nicht zu	stimme eher zu	stimme eher nicht zu	stimme eher nicht zu	stimme eher nicht zu	stimme eher nicht zu	stimme eher zu	stimme eher nicht zu	stimme eher zu	stimme eher nicht zu	stimme nicht zu	stimme nicht zu	stimme eher nicht zu	stimme eher nicht zu	stimme eher nicht zu	weiblich
210	stimme zu	stimme eher nicht zu	stimme nicht zu	stimme nicht zu	stimme nicht zu	stimme nicht zu	stimme eher nicht zu	stimme nicht zu	stimme eher zu	stimme eher nicht zu	stimme eher nicht zu	stimme nicht zu	stimme nicht zu	stimme eher zu	stimme nicht zu	stimme nicht zu	stimme nicht zu	stimme eher nicht zu	stimme nicht zu	stimme eher zu	stimme nicht zu	weiblich
211	stimme eher nicht zu	stimme nicht zu	stimme eher nicht zu	stimme nicht zu	stimme nicht zu	stimme nicht zu	stimme nicht zu	stimme eher nicht zu	stimme eher nicht zu	stimme eher nicht zu	stimme eher nicht zu	stimme eher nicht zu	stimme eher nicht zu	stimme eher nicht zu	stimme eher nicht zu	stimme eher nicht zu	stimme nicht zu	stimme eher nicht zu	stimme nicht zu	stimme eher nicht zu	stimme eher nicht zu	männlich
213	stimme eher nicht zu	stimme eher nicht zu	stimme nicht zu	stimme nicht zu	stimme eher zu	stimme nicht zu	weiss nicht	stimme zu	stimme eher zu	stimme eher zu	stimme eher zu	stimme zu	stimme nicht zu	stimme nicht zu	stimme nicht zu	stimme eher nicht zu	stimme nicht zu	stimme zu	stimme eher nicht zu	stimme eher zu	stimme eher zu	weiblich
214	stimme eher zu	stimme eher zu	stimme eher nicht zu	stimme nicht zu	stimme eher nicht zu	stimme nicht zu	stimme eher nicht zu	stimme eher zu	stimme eher zu	stimme zu	stimme zu	stimme nicht zu	stimme eher zu	stimme eher nicht zu	stimme eher nicht zu	stimme eher zu	stimme eher nicht zu	stimme eher nicht zu	stimme eher nicht zu	weiss nicht	stimme eher nicht zu	weiblich
215	stimme eher zu	stimme eher nicht zu	stimme nicht zu	stimme nicht zu	stimme eher nicht zu	stimme nicht zu	stimme eher nicht zu	stimme eher nicht zu	stimme eher nicht zu	stimme nicht zu	stimme eher nicht zu	stimme eher nicht zu	stimme zu	stimme eher nicht zu	stimme eher nicht zu	stimme eher nicht zu	stimme nicht zu	stimme eher zu	stimme eher nicht zu	stimme eher nicht zu	stimme eher nicht zu	männlich
216	stimme eher zu	stimme zu	stimme zu	stimme eher zu	stimme eher nicht zu	stimme eher nicht zu	stimme eher zu	stimme eher zu	stimme zu	stimme zu	stimme zu	stimme zu	stimme eher zu	stimme zu	stimme eher nicht zu	stimme zu	stimme eher zu	stimme zu	stimme zu	weiss nicht	stimme eher nicht zu	weiblich
217	stimme eher nicht zu	stimme nicht zu	stimme nicht zu	stimme nicht zu	stimme eher nicht zu	stimme nicht zu	stimme eher nicht zu	stimme nicht zu	stimme zu	stimme eher zu	stimme nicht zu	stimme eher nicht zu	stimme nicht zu	stimme nicht zu	stimme nicht zu	stimme eher nicht zu	stimme zu	stimme eher nicht zu	stimme nicht zu	stimme eher nicht zu	stimme nicht zu	weiblich
218	weiss nicht	stimme eher nicht zu	stimme eher nicht zu	stimme nicht zu	stimme eher nicht zu	stimme eher nicht zu	stimme eher nicht zu	stimme eher nicht zu	stimme eher zu	stimme zu	weiss nicht	stimme eher zu	stimme eher zu	stimme eher nicht zu	stimme nicht zu	stimme eher nicht zu	stimme eher nicht zu	stimme eher nicht zu	stimme eher nicht zu	stimme eher nicht zu	stimme eher nicht zu	männlich
219	stimme nicht zu	stimme eher zu	stimme eher zu	stimme nicht zu	stimme eher zu	stimme eher nicht zu	stimme eher zu	stimme zu	stimme eher zu	stimme eher nicht zu	stimme zu	stimme eher zu	stimme nicht zu	stimme eher zu	stimme nicht zu	stimme nicht zu	stimme eher nicht zu	stimme eher zu	stimme eher zu	stimme eher zu	stimme eher nicht zu	männlich
220	stimme zu	stimme eher zu	stimme eher nicht zu	stimme eher zu	stimme eher nicht zu	stimme eher nicht zu	stimme eher nicht zu	stimme eher zu	stimme zu	stimme eher zu	stimme nicht zu	stimme eher nicht zu	stimme eher nicht zu	stimme eher nicht zu	stimme nicht zu	stimme eher zu	stimme eher nicht zu	stimme eher nicht zu	stimme eher nicht zu	weiss nicht	stimme eher nicht zu	männlich
221	stimme nicht zu	stimme eher zu	stimme eher zu	stimme eher nicht zu	stimme eher nicht zu	stimme eher nicht zu	stimme nicht zu	stimme eher nicht zu	stimme eher zu	stimme eher zu	stimme eher zu	stimme eher zu	stimme nicht zu	stimme eher zu	stimme eher nicht zu	stimme eher nicht zu	stimme nicht zu	stimme nicht zu	stimme nicht zu	stimme nicht zu	stimme nicht zu	männlich
222	stimme eher zu	stimme zu	stimme eher nicht zu	stimme eher nicht zu	stimme zu	stimme zu	stimme zu	stimme zu	stimme zu	stimme zu	stimme eher zu	stimme nicht zu	stimme zu	stimme zu	stimme eher nicht zu	stimme zu	stimme zu	stimme zu	stimme zu	stimme zu	stimme zu	weiblich
223	stimme eher zu	stimme eher nicht zu	stimme eher nicht zu	stimme nicht zu	stimme eher nicht zu	stimme nicht zu	stimme eher nicht zu	stimme eher nicht zu	stimme eher zu	stimme eher nicht zu	stimme eher nicht zu	stimme eher nicht zu	stimme eher nicht zu	stimme eher nicht zu	stimme eher nicht zu	stimme eher nicht zu	stimme eher nicht zu	stimme zu	stimme eher nicht zu	weiss nicht	stimme nicht zu	männlich
224	stimme zu	stimme eher zu	stimme eher nicht zu	stimme eher zu	stimme eher nicht zu	stimme nicht zu	stimme eher nicht zu	stimme eher nicht zu	stimme eher zu	stimme eher nicht zu	stimme zu	stimme eher nicht zu	stimme eher nicht zu	stimme eher nicht zu	stimme eher nicht zu	stimme eher nicht zu	stimme eher nicht zu	stimme eher nicht zu	stimme eher nicht zu	stimme eher zu	stimme eher nicht zu	weiblich
225	stimme zu	stimme zu	stimme zu	stimme zu	stimme zu	stimme eher zu	weiss nicht	stimme eher zu	stimme eher zu	stimme eher zu	stimme zu	stimme zu	stimme zu	stimme zu	stimme eher nicht zu	stimme zu	stimme eher zu	stimme zu	stimme zu	stimme eher zu	stimme eher nicht zu	männlich
226	stimme eher zu	stimme nicht zu	stimme nicht zu	stimme nicht zu	stimme nicht zu	stimme nicht zu	stimme nicht zu	stimme zu	stimme eher zu	stimme eher nicht zu	stimme eher zu	stimme zu	stimme zu	stimme zu	stimme zu	stimme eher zu	stimme eher zu	stimme zu	stimme nicht zu	stimme eher nicht zu	stimme eher zu	weiblich
227	stimme zu	stimme nicht zu	stimme nicht zu	stimme nicht zu	stimme nicht zu	stimme nicht zu	stimme eher zu	stimme nicht zu	stimme nicht zu	weiss nicht	stimme nicht zu	stimme nicht zu	stimme nicht zu	stimme nicht zu	stimme nicht zu	stimme eher nicht zu	stimme nicht zu	stimme nicht zu	stimme nicht zu	stimme zu	stimme eher nicht zu	weiblich
228	stimme eher nicht zu	stimme nicht zu	stimme nicht zu	stimme eher nicht zu	stimme eher nicht zu	stimme eher nicht zu	stimme eher nicht zu	stimme eher nicht zu	stimme eher zu	weiss nicht	weiss nicht	stimme eher nicht zu	stimme eher nicht zu	stimme eher nicht zu	stimme eher nicht zu	stimme eher nicht zu	stimme eher nicht zu	stimme eher nicht zu	stimme eher nicht zu	weiss nicht	weiss nicht	weiblich
230	stimme eher nicht zu	stimme eher nicht zu	stimme nicht zu	stimme nicht zu	stimme nicht zu	stimme nicht zu	stimme eher nicht zu	stimme eher nicht zu	stimme eher zu	stimme eher nicht zu	stimme eher nicht zu	stimme eher nicht zu	stimme eher zu	stimme eher zu	stimme eher nicht zu	stimme eher nicht zu	stimme nicht zu	stimme nicht zu	stimme nicht zu	stimme nicht zu	stimme nicht zu	männlich
231	stimme zu	stimme nicht zu	stimme nicht zu	stimme nicht zu	weiss nicht	stimme nicht zu	stimme eher zu	stimme eher zu	stimme eher zu	stimme eher zu	stimme zu	stimme zu	stimme eher zu	stimme eher nicht zu	stimme nicht zu	stimme zu	stimme nicht zu	stimme eher nicht zu	stimme eher nicht zu	stimme eher zu	stimme nicht zu	weiblich
232	stimme nicht zu	stimme nicht zu	stimme nicht zu	stimme nicht zu	stimme nicht zu	stimme nicht zu	stimme nicht zu	stimme nicht zu	stimme eher zu	stimme nicht zu	weiss nicht	stimme nicht zu	stimme nicht zu	stimme eher nicht zu	stimme nicht zu	stimme nicht zu	stimme nicht zu	stimme nicht zu	stimme nicht zu	stimme nicht zu	stimme nicht zu	weiblich
233	stimme eher nicht zu	stimme eher nicht zu	stimme nicht zu	stimme nicht zu	weiss nicht	stimme nicht zu	stimme nicht zu	stimme eher nicht zu	stimme eher zu	stimme eher zu	stimme eher zu	stimme eher nicht zu	stimme nicht zu	stimme nicht zu	stimme nicht zu	stimme eher nicht zu	stimme nicht zu	stimme nicht zu	stimme nicht zu	stimme nicht zu	stimme nicht zu	männlich
234	stimme eher zu	stimme nicht zu	stimme nicht zu	stimme eher nicht zu	stimme nicht zu	stimme nicht zu	stimme eher nicht zu	stimme eher nicht zu	stimme nicht zu	stimme zu	stimme eher nicht zu	stimme eher zu	stimme nicht zu	stimme eher zu	stimme eher nicht zu	stimme nicht zu	stimme nicht zu	stimme eher nicht zu	stimme eher nicht zu	weiss nicht	stimme eher nicht zu	weiblich
235	stimme eher nicht zu	stimme eher nicht zu	stimme eher nicht zu	stimme nicht zu	stimme eher nicht zu	stimme nicht zu	stimme eher nicht zu	stimme eher zu	stimme zu	stimme zu	stimme zu	stimme eher zu	stimme eher nicht zu	stimme eher zu	stimme eher zu	stimme eher zu	stimme eher nicht zu	stimme eher nicht zu	stimme eher nicht zu	stimme eher zu	stimme nicht zu	weiblich
236	stimme eher zu	stimme eher zu	stimme eher nicht zu	stimme eher nicht zu	stimme eher nicht zu	stimme nicht zu	stimme eher zu	stimme eher zu	stimme eher nicht zu	stimme eher nicht zu	stimme eher nicht zu	stimme eher zu	stimme eher zu	stimme eher nicht zu	stimme eher nicht zu	stimme eher nicht zu	stimme eher nicht zu	stimme eher nicht zu	stimme eher nicht zu	stimme eher nicht zu	stimme nicht zu	weiblich
237	stimme nicht zu	stimme eher nicht zu	stimme nicht zu	stimme nicht zu	stimme nicht zu	stimme nicht zu	stimme eher nicht zu	stimme eher zu	stimme eher zu	stimme eher nicht zu	stimme eher zu	stimme eher nicht zu	stimme eher nicht zu	stimme eher nicht zu	stimme eher nicht zu	stimme eher nicht zu	stimme nicht zu	stimme nicht zu	stimme eher nicht zu	weiss nicht	stimme eher nicht zu	weiblich
238	stimme eher nicht zu	stimme eher nicht zu	stimme nicht zu	stimme nicht zu	stimme nicht zu	stimme eher nicht zu	stimme eher nicht zu	stimme eher nicht zu	stimme eher zu	stimme eher nicht zu	stimme eher nicht zu	stimme nicht zu	stimme nicht zu	stimme nicht zu	stimme eher nicht zu	stimme nicht zu	stimme eher nicht zu	stimme nicht zu	stimme nicht zu	stimme eher nicht zu	stimme eher nicht zu	männlich
239	stimme eher zu	stimme eher nicht zu	stimme eher nicht zu	stimme nicht zu	stimme eher nicht zu	stimme eher nicht zu	stimme nicht zu	stimme eher nicht zu	stimme eher nicht zu	stimme eher zu	stimme eher zu	stimme eher zu	stimme eher zu	stimme eher zu	stimme eher nicht zu	stimme eher nicht zu	stimme eher nicht zu	stimme eher nicht zu	stimme eher nicht zu	stimme eher zu	stimme eher nicht zu	männlich
240	stimme zu	stimme eher nicht zu	stimme nicht zu	stimme nicht zu	stimme nicht zu	stimme nicht zu	stimme eher nicht zu	stimme nicht zu	stimme zu	stimme nicht zu	stimme eher zu	stimme eher zu	stimme eher nicht zu	stimme nicht zu	stimme nicht zu	stimme nicht zu	stimme nicht zu	stimme nicht zu	stimme nicht zu	stimme nicht zu	stimme nicht zu	weiblich
241	stimme nicht zu	stimme eher nicht zu	stimme nicht zu	stimme nicht zu	stimme nicht zu	stimme nicht zu	stimme nicht zu	stimme eher zu	stimme eher zu	weiss nicht	stimme eher nicht zu	stimme eher zu	stimme eher nicht zu	stimme eher zu	stimme eher zu	stimme eher zu	stimme nicht zu	stimme nicht zu	stimme nicht zu	stimme eher zu	stimme eher nicht zu	weiblich
242	stimme eher zu	stimme eher nicht zu	stimme eher nicht zu	stimme eher nicht zu	stimme eher zu	stimme eher nicht zu	stimme eher nicht zu	stimme eher nicht zu	stimme eher zu	stimme eher zu	stimme eher zu	stimme eher zu	stimme eher zu	stimme eher nicht zu	stimme eher zu	stimme eher nicht zu	stimme eher nicht zu	stimme eher zu	stimme eher nicht zu	weiss nicht	stimme eher nicht zu	weiblich
243	stimme zu	stimme eher nicht zu	stimme eher nicht zu	stimme nicht zu	stimme eher nicht zu	stimme nicht zu	stimme eher nicht zu	stimme eher nicht zu	stimme eher zu	stimme eher nicht zu	stimme nicht zu	stimme eher nicht zu	stimme eher nicht zu	stimme eher nicht zu	stimme eher nicht zu	stimme eher nicht zu	stimme nicht zu	stimme nicht zu	stimme nicht zu	stimme nicht zu	stimme nicht zu	männlich
244	stimme eher zu	stimme eher nicht zu	stimme eher nicht zu	stimme eher nicht zu	stimme eher zu	stimme eher nicht zu	stimme eher nicht zu	weiss nicht	stimme zu	stimme eher zu	weiss nicht	stimme eher nicht zu	stimme eher zu	stimme eher nicht zu	stimme eher nicht zu	stimme eher nicht zu	stimme eher nicht zu	stimme eher zu	stimme eher zu	weiss nicht	stimme eher nicht zu	weiblich
245	stimme eher zu	stimme eher zu	stimme eher zu	stimme eher nicht zu	stimme eher zu	stimme eher nicht zu	stimme eher nicht zu	stimme eher nicht zu	stimme eher nicht zu	stimme eher nicht zu	stimme eher zu	stimme eher zu	stimme eher nicht zu	stimme eher zu	stimme eher nicht zu	stimme eher zu	stimme eher zu	stimme eher zu	stimme eher nicht zu	stimme eher nicht zu	stimme eher nicht zu	weiblich
246	stimme eher nicht zu	stimme eher nicht zu	stimme eher zu	stimme eher nicht zu	stimme eher zu	stimme nicht zu	weiss nicht	stimme eher zu	stimme eher zu	stimme eher zu	stimme zu	stimme zu	stimme zu	stimme eher nicht zu	stimme eher nicht zu	stimme eher zu	stimme eher zu	stimme eher nicht zu	stimme eher zu	stimme eher zu	stimme eher nicht zu	weiblich
247	stimme eher zu	stimme eher nicht zu	stimme eher nicht zu	stimme eher zu	stimme eher nicht zu	stimme nicht zu	stimme eher nicht zu	stimme eher zu	stimme eher zu	stimme eher zu	stimme eher zu	stimme eher zu	stimme eher zu	stimme zu	stimme zu	stimme zu	stimme nicht zu	stimme eher zu	stimme nicht zu	stimme eher zu	stimme nicht zu	männlich
249	stimme eher zu	stimme nicht zu	stimme zu	stimme nicht zu	stimme nicht zu	stimme nicht zu	stimme eher nicht zu	stimme nicht zu	stimme eher zu	stimme nicht zu	stimme eher nicht zu	stimme nicht zu	stimme nicht zu	stimme nicht zu	stimme nicht zu	stimme nicht zu	stimme eher nicht zu	stimme eher nicht zu	stimme eher nicht zu	stimme eher zu	stimme eher nicht zu	weiblich
250	stimme eher zu	stimme eher nicht zu	stimme eher nicht zu	stimme nicht zu	stimme eher nicht zu	stimme nicht zu	stimme nicht zu	stimme eher nicht zu	stimme eher zu	stimme eher nicht zu	stimme eher nicht zu	stimme eher zu	stimme eher nicht zu	stimme eher nicht zu	stimme eher nicht zu	stimme eher nicht zu	stimme nicht zu	stimme nicht zu	stimme nicht zu	stimme eher zu	stimme eher nicht zu	weiblich
251	stimme nicht zu	stimme zu	stimme eher zu	stimme eher nicht zu	stimme eher nicht zu	stimme eher nicht zu	stimme eher nicht zu	stimme eher nicht zu	stimme eher nicht zu	stimme eher nicht zu	stimme eher zu	stimme eher nicht zu	stimme eher nicht zu	stimme eher zu	stimme eher nicht zu	stimme eher zu	stimme nicht zu	stimme nicht zu	stimme eher zu	stimme eher nicht zu	stimme eher nicht zu	weiblich
252	stimme eher zu	stimme zu	stimme eher zu	stimme eher nicht zu	stimme nicht zu	stimme eher nicht zu	weiss nicht	weiss nicht	stimme eher zu	weiss nicht	stimme eher nicht zu	weiss nicht	stimme eher nicht zu	stimme eher zu	stimme eher nicht zu	stimme eher nicht zu	stimme nicht zu	stimme nicht zu	stimme eher nicht zu	stimme eher nicht zu	stimme nicht zu	weiblich
253	stimme eher nicht zu	stimme eher zu	stimme eher zu	stimme nicht zu	stimme nicht zu	stimme nicht zu	stimme nicht zu	stimme eher zu	stimme zu	stimme eher nicht zu	stimme zu	stimme eher zu	stimme eher zu	stimme eher zu	stimme eher nicht zu	stimme eher nicht zu	stimme eher zu	stimme eher zu	stimme zu	stimme nicht zu	stimme nicht zu	weiblich
254	stimme eher nicht zu	stimme nicht zu	stimme nicht zu	stimme nicht zu	stimme eher nicht zu	stimme nicht zu	stimme nicht zu	stimme nicht zu	stimme eher nicht zu	stimme nicht zu	stimme nicht zu	stimme eher zu	stimme nicht zu	stimme nicht zu	stimme nicht zu	stimme nicht zu	stimme nicht zu	stimme nicht zu	stimme nicht zu	stimme nicht zu	stimme nicht zu	weiblich
255	stimme eher zu	stimme nicht zu	stimme eher nicht zu	stimme eher nicht zu	stimme nicht zu	stimme nicht zu	stimme nicht zu	stimme eher nicht zu	stimme eher nicht zu	weiss nicht	stimme nicht zu	stimme eher nicht zu	stimme nicht zu	stimme eher zu	stimme eher nicht zu	stimme eher nicht zu	stimme eher nicht zu	stimme eher zu	stimme eher nicht zu	weiss nicht	stimme eher nicht zu	weiblich
257	weiss nicht	stimme zu	stimme eher nicht zu	stimme eher nicht zu	stimme eher zu	stimme eher nicht zu	stimme eher nicht zu	stimme eher zu	stimme eher zu	stimme eher zu	stimme eher zu	stimme zu	stimme zu	stimme zu	stimme zu	stimme zu	weiss nicht	stimme nicht zu	stimme nicht zu	stimme eher zu	stimme nicht zu	weiblich
258	stimme eher zu	stimme nicht zu	stimme nicht zu	stimme eher nicht zu	stimme eher nicht zu	stimme eher nicht zu	stimme eher nicht zu	stimme eher zu	stimme eher zu	stimme eher zu	stimme eher nicht zu	stimme eher zu	stimme eher zu	stimme zu	stimme eher nicht zu	stimme eher nicht zu	stimme nicht zu	stimme nicht zu	stimme nicht zu	stimme eher zu	stimme eher zu	weiblich
259	stimme nicht zu	stimme eher nicht zu	stimme nicht zu	stimme eher zu	stimme nicht zu	stimme nicht zu	stimme nicht zu	stimme eher zu	stimme eher zu	stimme eher nicht zu	stimme eher nicht zu	stimme zu	stimme eher nicht zu	stimme zu	stimme eher nicht zu	stimme eher nicht zu	stimme eher nicht zu	stimme eher nicht zu	stimme eher nicht zu	stimme eher zu	stimme eher zu	weiblich
260	stimme zu	stimme eher nicht zu	stimme nicht zu	stimme eher nicht zu	weiss nicht	stimme nicht zu	weiss nicht	stimme eher nicht zu	stimme zu	weiss nicht	weiss nicht	stimme eher nicht zu	stimme eher nicht zu	stimme eher nicht zu	stimme nicht zu	stimme eher zu	stimme nicht zu	stimme nicht zu	stimme eher nicht zu	weiss nicht	stimme eher nicht zu	männlich
261	stimme nicht zu	stimme eher nicht zu	stimme nicht zu	stimme nicht zu	stimme nicht zu	stimme nicht zu	stimme nicht zu	stimme nicht zu	stimme eher nicht zu	stimme nicht zu	stimme eher nicht zu	stimme nicht zu	stimme nicht zu	stimme nicht zu	stimme nicht zu	stimme nicht zu	stimme eher nicht zu	stimme nicht zu	stimme nicht zu	stimme eher nicht zu	stimme eher nicht zu	männlich
262	stimme eher nicht zu	stimme nicht zu	stimme eher nicht zu	stimme eher nicht zu	stimme nicht zu	stimme nicht zu	stimme eher nicht zu	stimme nicht zu	stimme nicht zu	stimme eher zu	weiss nicht	stimme eher zu	stimme eher nicht zu	stimme nicht zu	stimme nicht zu	stimme nicht zu	stimme nicht zu	stimme nicht zu	stimme eher nicht zu	stimme eher nicht zu	stimme eher nicht zu	weiblich
264	stimme eher zu	stimme eher zu	stimme eher zu	stimme eher zu	stimme eher nicht zu	stimme nicht zu	stimme eher zu	stimme zu	stimme eher zu	stimme eher zu	stimme eher zu	stimme eher zu	stimme eher nicht zu	stimme zu	stimme eher zu	stimme eher zu	stimme nicht zu	stimme zu	stimme eher nicht zu	stimme eher zu	stimme eher nicht zu	männlich
265	stimme nicht zu	stimme nicht zu	stimme nicht zu	stimme nicht zu	stimme nicht zu	stimme nicht zu	stimme nicht zu	weiss nicht	stimme eher nicht zu	stimme eher nicht zu	stimme eher zu	stimme eher nicht zu	stimme eher nicht zu	stimme eher nicht zu	stimme eher nicht zu	stimme nicht zu	stimme nicht zu	stimme eher nicht zu	stimme nicht zu	stimme eher zu	stimme nicht zu	männlich
266	stimme eher nicht zu	stimme nicht zu	stimme nicht zu	stimme eher nicht zu	stimme nicht zu	stimme nicht zu	stimme nicht zu	stimme zu	weiss nicht	weiss nicht	weiss nicht	stimme zu	stimme eher nicht zu	stimme eher nicht zu	stimme eher nicht zu	stimme nicht zu	stimme nicht zu	stimme eher nicht zu	weiss nicht	weiss nicht	stimme nicht zu	weiblich
267	weiss nicht	weiss nicht	weiss nicht	weiss nicht	stimme eher nicht zu	stimme nicht zu	stimme eher nicht zu	weiss nicht	stimme eher zu	weiss nicht	stimme eher zu	stimme eher zu	weiss nicht	stimme eher zu	weiss nicht	weiss nicht	stimme eher zu	stimme eher nicht zu	weiss nicht	weiss nicht	stimme eher nicht zu	weiblich
269	stimme eher nicht zu	stimme eher nicht zu	stimme nicht zu	stimme eher nicht zu	stimme eher nicht zu	stimme nicht zu	stimme eher nicht zu	stimme eher nicht zu	stimme eher nicht zu	stimme eher nicht zu	stimme eher nicht zu	stimme eher nicht zu	stimme eher nicht zu	stimme eher nicht zu	stimme eher nicht zu	stimme eher nicht zu	stimme eher nicht zu	stimme nicht zu	stimme eher nicht zu	stimme eher nicht zu	stimme nicht zu	weiblich
270	stimme eher nicht zu	stimme eher nicht zu	stimme eher nicht zu	stimme eher nicht zu	stimme nicht zu	stimme eher nicht zu	stimme eher nicht zu	stimme zu	stimme eher zu	stimme eher nicht zu	stimme eher zu	stimme zu	stimme zu	stimme eher zu	stimme eher zu	stimme zu	stimme eher nicht zu	stimme eher nicht zu	stimme eher nicht zu	stimme eher zu	stimme eher nicht zu	weiblich
271	weiss nicht	stimme eher nicht zu	weiss nicht	stimme nicht zu	stimme nicht zu	stimme nicht zu	weiss nicht	weiss nicht	stimme eher zu	stimme nicht zu	weiss nicht	stimme zu	weiss nicht	weiss nicht	weiss nicht	weiss nicht	stimme nicht zu	stimme nicht zu	weiss nicht	weiss nicht	stimme nicht zu	weiblich
272	stimme eher nicht zu	stimme eher zu	stimme eher nicht zu	stimme eher zu	stimme eher nicht zu	stimme nicht zu	stimme nicht zu	stimme eher nicht zu	stimme eher zu	stimme eher nicht zu	stimme eher nicht zu	stimme zu	stimme eher zu	stimme eher nicht zu	stimme eher zu	stimme eher nicht zu	stimme nicht zu	stimme eher nicht zu	stimme nicht zu	stimme eher nicht zu	stimme nicht zu	weiblich
273	stimme nicht zu	stimme nicht zu	stimme eher nicht zu	stimme nicht zu	stimme eher nicht zu	weiss nicht	weiss nicht	weiss nicht	stimme eher nicht zu	stimme eher nicht zu	weiss nicht	stimme nicht zu	stimme nicht zu	weiss nicht	stimme eher nicht zu	stimme nicht zu	stimme nicht zu	stimme nicht zu	stimme nicht zu	weiss nicht	stimme nicht zu	weiblich
274	stimme eher zu	stimme eher nicht zu	stimme eher nicht zu	stimme eher nicht zu	stimme eher zu	stimme eher nicht zu	stimme zu	stimme zu	stimme zu	stimme zu	stimme zu	stimme zu	stimme eher nicht zu	stimme zu	stimme eher zu	stimme eher zu	stimme nicht zu	stimme nicht zu	stimme nicht zu	stimme eher zu	stimme nicht zu	männlich
275	stimme eher nicht zu	stimme eher nicht zu	stimme eher nicht zu	stimme eher nicht zu	stimme eher zu	stimme nicht zu	stimme eher nicht zu	stimme eher nicht zu	stimme eher zu	stimme eher zu	stimme eher nicht zu	stimme eher zu	stimme eher nicht zu	stimme eher nicht zu	stimme eher nicht zu	stimme eher nicht zu	stimme nicht zu	stimme eher nicht zu	stimme nicht zu	stimme nicht zu	stimme nicht zu	weiblich
276	stimme nicht zu	stimme eher nicht zu	stimme nicht zu	stimme eher nicht zu	stimme eher nicht zu	stimme nicht zu	stimme eher nicht zu	stimme eher nicht zu	stimme zu	stimme eher nicht zu	stimme nicht zu	stimme eher nicht zu	stimme eher nicht zu	stimme eher zu	stimme eher nicht zu	stimme eher nicht zu	stimme nicht zu	stimme nicht zu	stimme nicht zu	stimme eher nicht zu	stimme eher nicht zu	männlich
278	stimme nicht zu	stimme eher zu	stimme eher zu	stimme eher zu	stimme eher zu	stimme eher nicht zu	stimme zu	stimme zu	stimme zu	stimme zu	stimme zu	stimme zu	stimme eher nicht zu	stimme zu	stimme zu	stimme eher zu	stimme eher nicht zu	stimme zu	stimme eher nicht zu	stimme eher zu	stimme eher zu	weiblich
279	stimme eher zu	stimme nicht zu	stimme nicht zu	stimme nicht zu	stimme eher nicht zu	stimme nicht zu	stimme nicht zu	stimme eher zu	stimme eher zu	stimme eher nicht zu	stimme eher zu	stimme nicht zu	stimme eher nicht zu	stimme eher zu	stimme eher nicht zu	stimme eher nicht zu	stimme eher zu	stimme eher nicht zu	stimme eher nicht zu	stimme eher zu	stimme eher nicht zu	weiblich
280	weiss nicht	stimme eher nicht zu	stimme eher nicht zu	stimme eher nicht zu	stimme eher zu	stimme eher nicht zu	stimme eher zu	stimme eher zu	stimme eher zu	weiss nicht	stimme eher nicht zu	stimme eher nicht zu	stimme eher nicht zu	stimme eher nicht zu	stimme eher nicht zu	stimme eher nicht zu	stimme eher nicht zu	stimme eher nicht zu	stimme eher nicht zu	stimme eher nicht zu	stimme eher nicht zu	männlich
283	stimme eher nicht zu	stimme eher nicht zu	stimme eher nicht zu	stimme eher nicht zu	stimme nicht zu	stimme nicht zu	stimme eher nicht zu	stimme eher nicht zu	stimme eher zu	stimme eher nicht zu	stimme eher nicht zu	stimme eher zu	stimme eher nicht zu	stimme nicht zu	stimme eher nicht zu	stimme eher nicht zu	stimme eher zu	stimme eher nicht zu	stimme eher nicht zu	stimme eher nicht zu	stimme eher nicht zu	weiblich
284	stimme eher zu	stimme eher nicht zu	stimme eher nicht zu	stimme eher nicht zu	stimme eher nicht zu	stimme nicht zu	stimme eher nicht zu	stimme zu	stimme zu	stimme eher nicht zu	stimme eher nicht zu	stimme eher nicht zu	stimme nicht zu	stimme nicht zu	stimme eher nicht zu	stimme eher nicht zu	stimme nicht zu	stimme nicht zu	stimme eher nicht zu	stimme eher nicht zu	stimme nicht zu	männlich
286	stimme eher zu	stimme zu	stimme eher zu	stimme eher nicht zu	stimme eher nicht zu	stimme eher nicht zu	weiss nicht	stimme eher nicht zu	stimme eher zu	stimme eher zu	stimme eher zu	stimme eher nicht zu	stimme eher nicht zu	stimme eher zu	stimme eher nicht zu	stimme eher nicht zu	stimme eher nicht zu	stimme eher nicht zu	stimme eher zu	weiss nicht	stimme eher nicht zu	weiblich
287	stimme eher zu	stimme nicht zu	stimme nicht zu	stimme nicht zu	stimme nicht zu	stimme nicht zu	stimme nicht zu	stimme eher zu	stimme eher zu	stimme nicht zu	stimme eher nicht zu	stimme eher nicht zu	stimme nicht zu	stimme nicht zu	stimme nicht zu	stimme nicht zu	stimme nicht zu	stimme nicht zu	stimme nicht zu	stimme nicht zu	stimme nicht zu	weiblich
288	stimme eher zu	stimme eher nicht zu	stimme eher nicht zu	stimme eher nicht zu	weiss nicht	stimme nicht zu	stimme nicht zu	stimme eher zu	stimme zu	stimme eher nicht zu	stimme zu	stimme nicht zu	stimme nicht zu	stimme eher zu	stimme nicht zu	stimme eher zu	weiss nicht	stimme eher zu	stimme eher zu	stimme eher nicht zu	stimme eher nicht zu	weiblich
289	stimme eher nicht zu	stimme eher zu	stimme nicht zu	stimme nicht zu	weiss nicht	stimme nicht zu	weiss nicht	stimme eher nicht zu	stimme eher nicht zu	weiss nicht	stimme zu	stimme eher nicht zu	stimme eher zu	stimme eher nicht zu	stimme eher zu	stimme eher zu	stimme eher nicht zu	stimme zu	stimme eher nicht zu	weiss nicht	stimme eher nicht zu	weiblich
290	stimme eher nicht zu	stimme eher zu	stimme eher nicht zu	stimme eher nicht zu	stimme eher zu	stimme nicht zu	stimme eher nicht zu	stimme eher nicht zu	stimme eher nicht zu	stimme eher zu	stimme eher zu	stimme eher zu	stimme eher zu	stimme eher nicht zu	stimme eher nicht zu	stimme eher nicht zu	stimme eher nicht zu	stimme eher zu	stimme eher nicht zu	stimme eher nicht zu	stimme eher nicht zu	weiblich
291	weiss nicht	stimme eher zu	stimme eher nicht zu	stimme eher zu	stimme nicht zu	stimme nicht zu	stimme eher nicht zu	stimme eher zu	stimme eher nicht zu	weiss nicht	stimme eher zu	stimme zu	stimme nicht zu	stimme eher nicht zu	stimme nicht zu	stimme nicht zu	stimme nicht zu	stimme nicht zu	stimme eher nicht zu	weiss nicht	stimme nicht zu	weiblich
292	stimme nicht zu	stimme eher nicht zu	stimme nicht zu	stimme eher nicht zu	stimme nicht zu	stimme nicht zu	stimme nicht zu	stimme eher nicht zu	stimme eher zu	stimme eher nicht zu	stimme eher zu	stimme eher zu	stimme eher nicht zu	stimme eher zu	stimme eher nicht zu	stimme eher nicht zu	stimme eher nicht zu	stimme eher nicht zu	stimme eher nicht zu	weiss nicht	stimme eher nicht zu	weiblich
293	stimme zu	stimme eher zu	stimme eher zu	stimme zu	stimme eher nicht zu	stimme nicht zu	stimme eher zu	stimme eher zu	stimme eher zu	stimme eher zu	stimme eher zu	stimme zu	stimme eher nicht zu	stimme eher nicht zu	stimme eher nicht zu	stimme eher nicht zu	stimme zu	stimme zu	stimme zu	weiss nicht	stimme eher nicht zu	weiblich
294	stimme nicht zu	stimme eher nicht zu	stimme nicht zu	stimme zu	stimme eher nicht zu	stimme nicht zu	stimme nicht zu	stimme eher nicht zu	stimme eher nicht zu	stimme eher zu	weiss nicht	stimme eher nicht zu	stimme eher nicht zu	stimme eher nicht zu	stimme eher nicht zu	stimme nicht zu	stimme nicht zu	stimme zu	stimme eher nicht zu	stimme eher nicht zu	stimme eher nicht zu	weiblich
295	stimme eher nicht zu	stimme eher nicht zu	stimme eher nicht zu	stimme eher nicht zu	stimme eher nicht zu	stimme eher nicht zu	stimme eher nicht zu	stimme eher nicht zu	stimme eher zu	stimme eher nicht zu	stimme eher zu	stimme eher zu	stimme eher zu	stimme eher nicht zu	stimme eher nicht zu	stimme eher zu	stimme nicht zu	stimme eher nicht zu	stimme nicht zu	stimme eher nicht zu	stimme eher nicht zu	weiblich
296	stimme eher nicht zu	stimme eher nicht zu	stimme nicht zu	stimme nicht zu	stimme eher nicht zu	stimme nicht zu	stimme eher nicht zu	stimme eher nicht zu	stimme eher zu	stimme eher nicht zu	stimme eher nicht zu	stimme eher nicht zu	stimme eher nicht zu	stimme eher nicht zu	stimme eher nicht zu	stimme eher nicht zu	stimme nicht zu	stimme nicht zu	stimme nicht zu	stimme eher zu	stimme eher nicht zu	weiblich
297	stimme eher nicht zu	stimme eher nicht zu	stimme nicht zu	stimme nicht zu	stimme nicht zu	stimme nicht zu	stimme nicht zu	weiss nicht	weiss nicht	stimme eher nicht zu	weiss nicht	stimme nicht zu	stimme nicht zu	stimme eher nicht zu	stimme eher nicht zu	stimme eher nicht zu	stimme eher nicht zu	stimme eher zu	stimme eher nicht zu	stimme eher nicht zu	stimme nicht zu	weiblich
298	stimme eher zu	stimme eher zu	stimme eher nicht zu	stimme nicht zu	stimme eher nicht zu	stimme nicht zu	stimme zu	stimme zu	stimme zu	stimme zu	stimme eher nicht zu	stimme eher nicht zu	stimme eher nicht zu	stimme zu	stimme eher nicht zu	stimme eher nicht zu	stimme nicht zu	stimme nicht zu	stimme eher nicht zu	stimme eher nicht zu	stimme eher nicht zu	männlich
299	stimme eher nicht zu	stimme nicht zu	stimme nicht zu	stimme nicht zu	stimme nicht zu	stimme nicht zu	stimme nicht zu	weiss nicht	stimme eher nicht zu	stimme nicht zu	stimme nicht zu	stimme nicht zu	stimme nicht zu	stimme nicht zu	stimme nicht zu	stimme nicht zu	stimme nicht zu	stimme nicht zu	stimme nicht zu	stimme nicht zu	stimme nicht zu	weiblich
301	stimme nicht zu	stimme nicht zu	stimme nicht zu	stimme nicht zu	stimme eher nicht zu	stimme nicht zu	stimme nicht zu	stimme zu	stimme nicht zu	weiss nicht	stimme eher nicht zu	stimme zu	stimme eher nicht zu	stimme eher nicht zu	stimme eher nicht zu	stimme eher nicht zu	stimme nicht zu	stimme zu	stimme zu	stimme zu	stimme eher zu	weiblich
302	stimme eher zu	stimme eher nicht zu	stimme eher nicht zu	stimme nicht zu	stimme eher nicht zu	stimme nicht zu	weiss nicht	stimme eher zu	stimme eher zu	stimme eher nicht zu	weiss nicht	stimme nicht zu	stimme zu	stimme eher zu	weiss nicht	weiss nicht	stimme eher nicht zu	stimme eher zu	stimme eher nicht zu	stimme eher zu	stimme nicht zu	weiblich
304	stimme eher nicht zu	stimme eher nicht zu	stimme eher nicht zu	stimme eher zu	stimme eher nicht zu	stimme nicht zu	stimme eher nicht zu	stimme eher nicht zu	stimme eher zu	stimme eher zu	stimme eher nicht zu	stimme zu	stimme nicht zu	stimme eher zu	stimme eher nicht zu	stimme eher nicht zu	stimme eher nicht zu	stimme eher nicht zu	stimme eher nicht zu	stimme eher zu	stimme eher nicht zu	weiblich
305	stimme nicht zu	stimme nicht zu	stimme eher nicht zu	stimme eher zu	stimme eher nicht zu	weiss nicht	weiss nicht	stimme eher zu	stimme eher nicht zu	stimme eher nicht zu	stimme eher nicht zu	stimme eher zu	stimme eher zu	stimme eher nicht zu	stimme eher nicht zu	stimme eher nicht zu	stimme eher nicht zu	stimme eher nicht zu	stimme eher nicht zu	stimme eher zu	stimme eher nicht zu	weiblich
306	stimme eher zu	stimme zu	stimme zu	stimme zu	stimme eher zu	stimme eher zu	stimme eher zu	stimme zu	stimme zu	stimme zu	stimme eher zu	stimme eher nicht zu	stimme eher nicht zu	stimme zu	stimme eher zu	stimme eher zu	stimme eher zu	stimme eher zu	stimme zu	stimme eher zu	stimme eher zu	männlich
307	stimme eher nicht zu	stimme nicht zu	weiss nicht	stimme eher nicht zu	stimme eher nicht zu	stimme nicht zu	stimme eher nicht zu	stimme eher nicht zu	stimme eher nicht zu	stimme eher nicht zu	weiss nicht	stimme eher zu	stimme eher zu	stimme eher nicht zu	stimme eher nicht zu	stimme eher nicht zu	stimme eher nicht zu	stimme zu	stimme nicht zu	weiss nicht	stimme nicht zu	weiblich
309	stimme zu	stimme zu	stimme zu	stimme zu	stimme zu	stimme zu	stimme zu	weiss nicht	weiss nicht	weiss nicht	weiss nicht	stimme zu	weiss nicht	stimme zu	stimme eher zu	stimme zu	stimme eher zu	stimme zu	stimme zu	weiss nicht	weiss nicht	weiblich
310	stimme nicht zu	stimme eher zu	stimme nicht zu	stimme eher nicht zu	stimme eher nicht zu	stimme nicht zu	weiss nicht	stimme eher zu	stimme zu	stimme eher nicht zu	stimme eher zu	stimme eher nicht zu	stimme eher nicht zu	stimme eher zu	stimme zu	stimme zu	weiss nicht	stimme eher nicht zu	stimme nicht zu	stimme eher nicht zu	stimme nicht zu	weiblich
311	stimme eher nicht zu	stimme eher nicht zu	stimme eher nicht zu	stimme nicht zu	stimme eher nicht zu	stimme nicht zu	stimme eher nicht zu	stimme eher nicht zu	stimme eher zu	stimme eher nicht zu	stimme eher zu	stimme eher nicht zu	stimme eher zu	stimme zu	stimme eher nicht zu	stimme eher zu	stimme eher nicht zu	stimme eher nicht zu	stimme eher nicht zu	stimme eher zu	stimme eher zu	männlich
313	stimme eher nicht zu	stimme eher nicht zu	stimme eher nicht zu	stimme nicht zu	stimme nicht zu	stimme nicht zu	stimme nicht zu	stimme eher nicht zu	stimme eher zu	stimme eher nicht zu	stimme eher nicht zu	stimme eher zu	stimme eher nicht zu	stimme eher zu	stimme eher nicht zu	stimme eher nicht zu	stimme eher nicht zu	stimme zu	stimme eher nicht zu	weiss nicht	stimme nicht zu	männlich
314	stimme nicht zu	stimme nicht zu	stimme nicht zu	stimme nicht zu	stimme nicht zu	stimme nicht zu	stimme nicht zu	stimme eher nicht zu	stimme eher zu	stimme eher nicht zu	stimme eher zu	stimme eher nicht zu	stimme eher nicht zu	stimme eher zu	stimme eher zu	stimme eher zu	weiss nicht	weiss nicht	weiss nicht	weiss nicht	weiss nicht	weiblich
315	stimme eher zu	stimme nicht zu	stimme eher nicht zu	stimme nicht zu	stimme nicht zu	stimme nicht zu	stimme eher nicht zu	stimme eher nicht zu	stimme eher zu	stimme eher zu	weiss nicht	stimme eher nicht zu	stimme eher zu	stimme zu	stimme zu	stimme eher zu	stimme eher nicht zu	stimme eher nicht zu	stimme nicht zu	stimme eher zu	stimme eher nicht zu	männlich
316	stimme eher zu	stimme eher nicht zu	stimme nicht zu	stimme nicht zu	stimme eher nicht zu	stimme nicht zu	stimme nicht zu	stimme eher nicht zu	stimme eher nicht zu	stimme nicht zu	stimme nicht zu	stimme eher nicht zu	stimme nicht zu	stimme eher nicht zu	stimme nicht zu	stimme nicht zu	stimme nicht zu	stimme nicht zu	stimme nicht zu	stimme nicht zu	stimme nicht zu	weiblich
317	stimme nicht zu	stimme eher zu	stimme nicht zu	stimme nicht zu	stimme eher nicht zu	stimme nicht zu	stimme eher nicht zu	stimme eher nicht zu	stimme eher zu	stimme eher nicht zu	weiss nicht	stimme eher zu	stimme eher nicht zu	stimme eher zu	stimme eher nicht zu	stimme eher nicht zu	weiss nicht	stimme eher zu	stimme eher nicht zu	weiss nicht	weiss nicht	weiblich
318	stimme eher nicht zu	stimme eher nicht zu	stimme eher nicht zu	stimme eher nicht zu	stimme nicht zu	stimme nicht zu	stimme nicht zu	stimme eher nicht zu	stimme eher zu	stimme nicht zu	stimme eher nicht zu	stimme eher nicht zu	stimme nicht zu	stimme eher nicht zu	stimme eher nicht zu	stimme eher nicht zu	stimme eher nicht zu	stimme eher nicht zu	stimme eher nicht zu	stimme eher zu	stimme eher nicht zu	weiblich
319	stimme eher nicht zu	stimme eher zu	stimme eher nicht zu	stimme eher zu	stimme eher zu	stimme nicht zu	stimme nicht zu	stimme eher nicht zu	stimme eher nicht zu	stimme eher nicht zu	stimme eher zu	stimme zu	stimme nicht zu	stimme eher zu	stimme nicht zu	stimme eher nicht zu	stimme nicht zu	stimme nicht zu	stimme eher zu	stimme eher nicht zu	stimme eher zu	weiblich
320	stimme eher nicht zu	stimme eher nicht zu	stimme eher nicht zu	stimme nicht zu	stimme eher nicht zu	weiss nicht	weiss nicht	weiss nicht	stimme eher zu	stimme eher zu	stimme eher nicht zu	stimme eher nicht zu	stimme nicht zu	weiss nicht	weiss nicht	stimme eher nicht zu	stimme eher nicht zu	stimme eher nicht zu	weiss nicht	stimme eher nicht zu	stimme nicht zu	weiblich
321	stimme eher zu	stimme zu	stimme eher zu	stimme eher zu	stimme zu	stimme zu	stimme eher zu	stimme eher zu	stimme zu	stimme zu	stimme zu	stimme zu	stimme nicht zu	stimme zu	stimme zu	stimme zu	stimme zu	stimme zu	stimme zu	stimme zu	stimme zu	weiblich
322	stimme nicht zu	stimme eher nicht zu	stimme nicht zu	stimme nicht zu	stimme nicht zu	stimme nicht zu	stimme nicht zu	stimme nicht zu	stimme eher nicht zu	stimme nicht zu	stimme nicht zu	stimme zu	stimme eher zu	stimme eher nicht zu	stimme eher zu	stimme nicht zu	stimme eher nicht zu	stimme nicht zu	stimme nicht zu	stimme eher zu	stimme nicht zu	männlich
324	stimme eher nicht zu	stimme eher nicht zu	stimme eher nicht zu	stimme nicht zu	stimme eher nicht zu	stimme nicht zu	stimme eher nicht zu	stimme eher nicht zu	stimme eher zu	stimme eher nicht zu	stimme eher zu	stimme eher zu	stimme eher zu	stimme eher nicht zu	stimme eher nicht zu	stimme eher nicht zu	stimme nicht zu	stimme eher nicht zu	stimme nicht zu	stimme eher zu	stimme eher nicht zu	männlich
325	stimme zu	stimme eher nicht zu	stimme nicht zu	stimme nicht zu	stimme eher nicht zu	stimme nicht zu	stimme eher nicht zu	stimme eher nicht zu	stimme zu	stimme eher nicht zu	stimme eher nicht zu	stimme eher zu	stimme nicht zu	stimme zu	stimme eher nicht zu	stimme eher zu	stimme eher zu	stimme eher nicht zu	stimme eher nicht zu	stimme eher zu	stimme nicht zu	männlich
326	stimme nicht zu	stimme nicht zu	stimme eher nicht zu	stimme eher nicht zu	stimme eher nicht zu	stimme nicht zu	stimme eher nicht zu	stimme zu	stimme zu	stimme zu	stimme eher nicht zu	stimme zu	stimme eher nicht zu	stimme eher zu	stimme eher nicht zu	stimme eher nicht zu	stimme eher nicht zu	stimme eher nicht zu	stimme eher nicht zu	stimme eher zu	stimme eher zu	weiblich
327	stimme nicht zu	stimme nicht zu	stimme eher nicht zu	stimme nicht zu	stimme eher nicht zu	stimme nicht zu	stimme nicht zu	stimme eher nicht zu	stimme eher zu	stimme eher nicht zu	stimme eher nicht zu	stimme eher nicht zu	stimme eher nicht zu	stimme eher zu	stimme eher nicht zu	stimme eher zu	weiss nicht	stimme zu	stimme eher nicht zu	weiss nicht	weiss nicht	weiblich
328	stimme eher nicht zu	stimme eher nicht zu	stimme nicht zu	stimme nicht zu	stimme eher nicht zu	stimme nicht zu	stimme eher nicht zu	stimme eher nicht zu	stimme eher zu	stimme eher zu	stimme eher zu	stimme eher zu	stimme eher nicht zu	stimme eher zu	stimme eher nicht zu	stimme eher nicht zu	stimme nicht zu	stimme nicht zu	stimme eher nicht zu	stimme eher nicht zu	stimme nicht zu	männlich
329	stimme eher nicht zu	stimme nicht zu	stimme zu	stimme nicht zu	stimme nicht zu	stimme nicht zu	stimme nicht zu	stimme nicht zu	stimme nicht zu	stimme nicht zu	stimme nicht zu	stimme nicht zu	stimme eher nicht zu	stimme nicht zu	stimme nicht zu	stimme nicht zu	stimme nicht zu	stimme nicht zu	stimme nicht zu	stimme eher nicht zu	stimme eher nicht zu	weiblich
330	stimme eher nicht zu	stimme eher nicht zu	stimme eher nicht zu	stimme eher nicht zu	stimme eher zu	stimme nicht zu	stimme eher nicht zu	stimme eher nicht zu	stimme eher zu	stimme eher nicht zu	weiss nicht	stimme zu	stimme eher nicht zu	stimme eher nicht zu	stimme eher nicht zu	stimme zu	stimme nicht zu	stimme nicht zu	stimme nicht zu	stimme nicht zu	stimme nicht zu	weiblich
331	weiss nicht	stimme zu	stimme zu	stimme zu	stimme zu	stimme nicht zu	stimme nicht zu	stimme zu	stimme zu	stimme zu	stimme zu	stimme nicht zu	stimme nicht zu	stimme zu	stimme nicht zu	stimme nicht zu	stimme eher nicht zu	stimme zu	stimme eher nicht zu	stimme eher nicht zu	stimme eher nicht zu	männlich
332	stimme nicht zu	stimme nicht zu	stimme nicht zu	stimme eher nicht zu	stimme eher nicht zu	stimme nicht zu	stimme eher nicht zu	weiss nicht	weiss nicht	weiss nicht	weiss nicht	stimme eher zu	stimme nicht zu	stimme eher nicht zu	stimme eher nicht zu	stimme eher nicht zu	stimme nicht zu	weiss nicht	stimme nicht zu	stimme nicht zu	stimme nicht zu	weiblich
333	stimme eher zu	stimme eher zu	stimme eher nicht zu	stimme eher nicht zu	stimme eher zu	stimme eher nicht zu	stimme eher nicht zu	stimme eher zu	stimme eher zu	stimme zu	stimme zu	stimme nicht zu	stimme eher zu	stimme nicht zu	stimme eher nicht zu	stimme nicht zu	stimme eher nicht zu	stimme eher nicht zu	stimme eher nicht zu	stimme eher nicht zu	stimme eher nicht zu	weiblich
335	stimme eher nicht zu	stimme nicht zu	stimme nicht zu	stimme nicht zu	stimme nicht zu	stimme nicht zu	stimme zu	stimme eher nicht zu	stimme eher zu	stimme nicht zu	stimme nicht zu	stimme eher zu	stimme nicht zu	stimme eher zu	stimme eher zu	stimme nicht zu	stimme eher zu	stimme eher nicht zu	stimme eher nicht zu	stimme eher nicht zu	stimme eher nicht zu	weiblich
336	stimme zu	stimme nicht zu	stimme nicht zu	stimme nicht zu	stimme eher zu	stimme nicht zu	stimme eher nicht zu	stimme eher nicht zu	stimme zu	stimme eher zu	stimme eher nicht zu	stimme eher nicht zu	stimme eher nicht zu	stimme eher nicht zu	stimme nicht zu	stimme eher nicht zu	stimme nicht zu	stimme zu	stimme nicht zu	stimme eher zu	stimme eher nicht zu	männlich
337	stimme eher nicht zu	stimme eher nicht zu	stimme eher nicht zu	stimme eher nicht zu	stimme zu	stimme eher nicht zu	stimme eher nicht zu	weiss nicht	weiss nicht	stimme eher zu	weiss nicht	stimme eher zu	stimme eher zu	stimme eher zu	stimme eher zu	stimme eher nicht zu	stimme nicht zu	weiss nicht	stimme eher nicht zu	stimme eher zu	stimme eher nicht zu	männlich
338	stimme nicht zu	stimme nicht zu	stimme nicht zu	stimme eher nicht zu	stimme nicht zu	stimme nicht zu	stimme nicht zu	stimme eher nicht zu	stimme eher zu	stimme nicht zu	stimme eher zu	stimme zu	stimme nicht zu	stimme eher nicht zu	stimme eher nicht zu	stimme eher nicht zu	stimme nicht zu	stimme nicht zu	stimme nicht zu	weiss nicht	stimme nicht zu	männlich
339	stimme nicht zu	stimme nicht zu	stimme nicht zu	stimme nicht zu	stimme nicht zu	stimme nicht zu	stimme nicht zu	stimme nicht zu	stimme eher nicht zu	stimme eher nicht zu	stimme nicht zu	stimme nicht zu	stimme nicht zu	stimme nicht zu	stimme nicht zu	stimme nicht zu	stimme nicht zu	stimme nicht zu	stimme nicht zu	stimme nicht zu	stimme nicht zu	weiblich
340	stimme nicht zu	stimme eher nicht zu	stimme nicht zu	stimme nicht zu	stimme eher nicht zu	stimme nicht zu	stimme nicht zu	stimme eher zu	stimme eher zu	stimme eher nicht zu	stimme eher nicht zu	stimme zu	stimme nicht zu	weiss nicht	stimme eher nicht zu	stimme eher zu	stimme eher zu	stimme eher nicht zu	stimme eher nicht zu	weiss nicht	weiss nicht	weiblich
341	stimme eher nicht zu	stimme nicht zu	stimme nicht zu	stimme nicht zu	stimme eher nicht zu	stimme nicht zu	stimme nicht zu	stimme eher nicht zu	stimme eher nicht zu	stimme nicht zu	stimme eher nicht zu	stimme eher zu	stimme eher nicht zu	stimme eher nicht zu	stimme eher nicht zu	stimme eher nicht zu	stimme nicht zu	stimme nicht zu	stimme nicht zu	stimme nicht zu	stimme nicht zu	männlich
342	stimme zu	stimme eher nicht zu	stimme eher zu	stimme eher zu	stimme eher nicht zu	stimme nicht zu	stimme eher nicht zu	stimme nicht zu	stimme zu	stimme eher nicht zu	stimme eher zu	stimme zu	stimme nicht zu	stimme zu	stimme nicht zu	stimme nicht zu	stimme nicht zu	stimme nicht zu	stimme eher nicht zu	stimme eher nicht zu	stimme nicht zu	männlich
343	stimme eher nicht zu	stimme nicht zu	stimme nicht zu	stimme nicht zu	stimme eher nicht zu	stimme nicht zu	stimme eher nicht zu	stimme eher nicht zu	stimme eher zu	stimme eher nicht zu	stimme eher zu	stimme eher zu	stimme eher zu	stimme zu	stimme eher nicht zu	stimme eher nicht zu	stimme nicht zu	stimme nicht zu	stimme eher nicht zu	weiss nicht	stimme nicht zu	weiblich
344	stimme eher zu	stimme eher zu	stimme eher nicht zu	stimme nicht zu	stimme nicht zu	stimme nicht zu	stimme nicht zu	stimme nicht zu	stimme eher nicht zu	stimme nicht zu	stimme eher zu	stimme zu	stimme nicht zu	stimme eher nicht zu	stimme nicht zu	stimme eher zu	stimme nicht zu	stimme zu	stimme eher nicht zu	stimme eher nicht zu	stimme nicht zu	weiblich
345	stimme eher nicht zu	stimme eher nicht zu	stimme nicht zu	stimme nicht zu	stimme nicht zu	stimme nicht zu	stimme eher nicht zu	stimme eher nicht zu	stimme eher nicht zu	stimme eher zu	stimme eher zu	stimme nicht zu	stimme nicht zu	stimme nicht zu	stimme nicht zu	stimme nicht zu	stimme eher zu	stimme nicht zu	stimme eher nicht zu	stimme eher nicht zu	stimme nicht zu	männlich
346	stimme zu	stimme eher zu	stimme eher zu	stimme eher zu	stimme eher zu	stimme nicht zu	stimme zu	stimme zu	stimme zu	stimme zu	stimme zu	stimme eher nicht zu	stimme eher zu	stimme eher zu	stimme eher nicht zu	stimme zu	stimme eher zu	stimme eher nicht zu	stimme zu	stimme zu	stimme nicht zu	männlich
347	stimme nicht zu	stimme nicht zu	stimme nicht zu	stimme eher nicht zu	stimme nicht zu	stimme nicht zu	stimme eher nicht zu	stimme eher nicht zu	stimme eher zu	stimme eher nicht zu	stimme nicht zu	stimme eher nicht zu	stimme nicht zu	stimme nicht zu	stimme nicht zu	stimme nicht zu	stimme eher nicht zu	stimme eher nicht zu	weiss nicht	weiss nicht	stimme nicht zu	weiblich
348	stimme zu	stimme nicht zu	stimme eher nicht zu	stimme nicht zu	stimme nicht zu	stimme nicht zu	stimme nicht zu	stimme nicht zu	stimme eher zu	stimme eher nicht zu	stimme nicht zu	stimme nicht zu	stimme nicht zu	stimme eher zu	stimme nicht zu	stimme nicht zu	stimme nicht zu	stimme zu	stimme nicht zu	stimme nicht zu	stimme nicht zu	männlich
349	stimme nicht zu	stimme eher nicht zu	stimme nicht zu	stimme nicht zu	stimme nicht zu	stimme nicht zu	stimme nicht zu	stimme nicht zu	stimme eher zu	stimme nicht zu	stimme eher nicht zu	stimme eher nicht zu	stimme eher nicht zu	stimme eher nicht zu	stimme nicht zu	stimme eher nicht zu	stimme nicht zu	stimme nicht zu	stimme nicht zu	stimme eher nicht zu	stimme nicht zu	weiblich
350	stimme eher nicht zu	stimme eher zu	stimme eher nicht zu	stimme eher nicht zu	stimme eher nicht zu	stimme eher nicht zu	stimme eher nicht zu	stimme nicht zu	stimme zu	stimme eher nicht zu	stimme eher nicht zu	stimme eher nicht zu	stimme eher nicht zu	stimme eher nicht zu	stimme eher nicht zu	stimme nicht zu	stimme eher nicht zu	stimme eher nicht zu	stimme eher nicht zu	stimme eher nicht zu	stimme eher nicht zu	weiblich
351	stimme eher nicht zu	stimme eher nicht zu	stimme eher nicht zu	stimme nicht zu	stimme eher nicht zu	stimme eher nicht zu	stimme eher nicht zu	weiss nicht	stimme eher zu	stimme eher nicht zu	stimme eher zu	stimme eher nicht zu	weiss nicht	stimme eher zu	stimme eher nicht zu	weiss nicht	stimme nicht zu	stimme eher nicht zu	stimme eher nicht zu	stimme eher nicht zu	stimme eher nicht zu	weiblich
353	stimme eher zu	stimme eher nicht zu	stimme nicht zu	stimme nicht zu	stimme nicht zu	stimme nicht zu	stimme nicht zu	weiss nicht	stimme nicht zu	stimme nicht zu	stimme nicht zu	stimme eher zu	stimme nicht zu	stimme eher nicht zu	stimme nicht zu	stimme nicht zu	stimme nicht zu	stimme zu	stimme nicht zu	stimme nicht zu	stimme nicht zu	weiblich
355	stimme eher zu	stimme eher nicht zu	stimme eher nicht zu	stimme zu	stimme eher zu	stimme eher nicht zu	stimme eher nicht zu	stimme eher nicht zu	stimme eher zu	stimme eher nicht zu	stimme eher nicht zu	stimme eher nicht zu	stimme eher nicht zu	stimme zu	stimme eher zu	stimme eher nicht zu	stimme eher nicht zu	stimme eher nicht zu	stimme eher nicht zu	stimme eher nicht zu	stimme eher nicht zu	männlich
356	stimme nicht zu	stimme nicht zu	stimme nicht zu	stimme nicht zu	stimme eher nicht zu	stimme nicht zu	stimme eher nicht zu	stimme eher nicht zu	stimme eher nicht zu	stimme eher zu	stimme eher zu	stimme nicht zu	stimme eher nicht zu	stimme eher nicht zu	stimme nicht zu	stimme eher nicht zu	stimme nicht zu	stimme nicht zu	stimme nicht zu	stimme eher nicht zu	stimme nicht zu	weiblich
357	stimme nicht zu	stimme eher nicht zu	stimme nicht zu	stimme nicht zu	stimme nicht zu	stimme nicht zu	stimme eher nicht zu	stimme eher nicht zu	stimme eher zu	weiss nicht	weiss nicht	stimme zu	stimme eher zu	stimme eher nicht zu	stimme eher nicht zu	stimme eher nicht zu	stimme nicht zu	stimme nicht zu	stimme nicht zu	weiss nicht	stimme nicht zu	weiblich
358	stimme zu	stimme zu	stimme eher zu	stimme eher nicht zu	stimme eher nicht zu	stimme nicht zu	stimme eher nicht zu	stimme eher nicht zu	stimme zu	stimme eher nicht zu	stimme eher nicht zu	stimme eher nicht zu	stimme nicht zu	stimme eher nicht zu	stimme eher nicht zu	stimme nicht zu	stimme eher nicht zu	stimme eher nicht zu	stimme eher zu	weiss nicht	stimme eher nicht zu	weiblich
359	stimme nicht zu	stimme nicht zu	stimme nicht zu	stimme nicht zu	stimme nicht zu	stimme nicht zu	stimme nicht zu	stimme nicht zu	stimme nicht zu	stimme nicht zu	stimme zu	stimme zu	stimme eher zu	stimme zu	stimme zu	stimme eher nicht zu	stimme nicht zu	stimme nicht zu	stimme nicht zu	stimme nicht zu	stimme nicht zu	weiblich
360	stimme nicht zu	stimme nicht zu	stimme nicht zu	stimme nicht zu	stimme nicht zu	stimme nicht zu	stimme eher nicht zu	stimme eher zu	stimme eher zu	weiss nicht	stimme eher nicht zu	stimme nicht zu	stimme nicht zu	stimme nicht zu	stimme nicht zu	stimme nicht zu	stimme eher nicht zu	stimme zu	stimme eher nicht zu	stimme nicht zu	stimme nicht zu	weiblich
361	stimme zu	stimme nicht zu	stimme eher nicht zu	stimme eher nicht zu	stimme eher nicht zu	stimme nicht zu	stimme nicht zu	stimme nicht zu	stimme eher nicht zu	stimme eher nicht zu	stimme eher nicht zu	stimme eher nicht zu	stimme nicht zu	stimme nicht zu	stimme nicht zu	stimme eher nicht zu	stimme nicht zu	stimme eher zu	stimme nicht zu	weiss nicht	stimme eher nicht zu	weiblich
362	stimme zu	stimme eher zu	stimme eher zu	stimme eher zu	stimme zu	weiss nicht	weiss nicht	stimme eher zu	stimme eher zu	stimme zu	weiss nicht	stimme eher zu	weiss nicht	weiss nicht	stimme eher zu	stimme eher nicht zu	stimme nicht zu	stimme eher nicht zu	stimme eher zu	stimme zu	weiss nicht	weiblich
364	stimme zu	stimme eher nicht zu	stimme nicht zu	stimme nicht zu	stimme nicht zu	stimme nicht zu	stimme nicht zu	stimme eher nicht zu	stimme eher nicht zu	stimme nicht zu	stimme eher nicht zu	stimme nicht zu	stimme nicht zu	stimme eher nicht zu	stimme nicht zu	stimme nicht zu	stimme nicht zu	stimme eher nicht zu	stimme nicht zu	stimme nicht zu	stimme nicht zu	männlich
365	stimme nicht zu	stimme nicht zu	stimme nicht zu	stimme nicht zu	stimme nicht zu	stimme nicht zu	stimme eher zu	stimme eher nicht zu	stimme eher zu	stimme eher nicht zu	stimme eher nicht zu	stimme eher zu	stimme nicht zu	stimme eher nicht zu	stimme nicht zu	stimme nicht zu	stimme eher nicht zu	stimme eher nicht zu	stimme nicht zu	weiss nicht	stimme nicht zu	männlich
367	stimme eher nicht zu	stimme zu	stimme eher zu	stimme eher nicht zu	stimme eher zu	stimme nicht zu	stimme eher nicht zu	stimme eher zu	stimme zu	stimme zu	stimme eher zu	stimme eher zu	stimme eher nicht zu	stimme eher nicht zu	stimme eher nicht zu	stimme eher zu	stimme eher nicht zu	stimme eher zu	stimme eher zu	stimme zu	stimme eher nicht zu	männlich
368	stimme eher zu	stimme eher zu	stimme eher nicht zu	stimme eher nicht zu	stimme eher zu	stimme nicht zu	stimme eher zu	stimme eher zu	stimme zu	stimme eher nicht zu	stimme eher zu	stimme eher nicht zu	stimme eher nicht zu	stimme eher zu	stimme eher nicht zu	stimme eher nicht zu	weiss nicht	stimme zu	stimme eher zu	weiss nicht	weiss nicht	weiblich
369	stimme zu	stimme eher nicht zu	stimme eher nicht zu	stimme eher nicht zu	stimme eher nicht zu	stimme nicht zu	stimme eher zu	stimme eher zu	stimme eher zu	stimme eher zu	stimme eher zu	stimme eher zu	stimme eher nicht zu	stimme eher nicht zu	stimme nicht zu	stimme eher zu	stimme eher nicht zu	stimme eher nicht zu	stimme eher nicht zu	stimme eher nicht zu	stimme eher nicht zu	männlich
370	stimme eher nicht zu	stimme eher nicht zu	stimme eher zu	stimme eher nicht zu	stimme eher nicht zu	stimme eher nicht zu	stimme eher nicht zu	stimme eher nicht zu	stimme eher nicht zu	stimme eher nicht zu	stimme eher nicht zu	stimme eher nicht zu	stimme eher nicht zu	stimme eher nicht zu	stimme eher nicht zu	stimme eher nicht zu	stimme eher nicht zu	stimme eher nicht zu	stimme eher nicht zu	stimme eher zu	stimme eher nicht zu	weiblich
371	stimme eher zu	stimme nicht zu	stimme nicht zu	stimme nicht zu	stimme eher nicht zu	stimme nicht zu	stimme eher nicht zu	stimme eher nicht zu	stimme eher nicht zu	stimme eher nicht zu	stimme eher nicht zu	stimme eher nicht zu	stimme eher nicht zu	stimme eher nicht zu	stimme eher nicht zu	stimme eher nicht zu	weiss nicht	weiss nicht	weiss nicht	weiss nicht	weiss nicht	weiblich
372	stimme eher nicht zu	stimme nicht zu	stimme eher nicht zu	stimme nicht zu	stimme eher nicht zu	stimme nicht zu	stimme nicht zu	stimme eher nicht zu	stimme eher nicht zu	stimme eher nicht zu	stimme eher nicht zu	stimme eher zu	stimme eher zu	stimme eher nicht zu	stimme eher nicht zu	stimme eher nicht zu	stimme eher nicht zu	stimme eher nicht zu	stimme nicht zu	stimme nicht zu	stimme nicht zu	weiblich
373	stimme eher nicht zu	stimme eher nicht zu	stimme eher nicht zu	stimme eher nicht zu	stimme eher zu	stimme nicht zu	stimme eher nicht zu	stimme eher nicht zu	stimme eher nicht zu	weiss nicht	weiss nicht	stimme eher nicht zu	stimme eher nicht zu	weiss nicht	stimme eher nicht zu	stimme eher nicht zu	stimme nicht zu	stimme zu	stimme eher nicht zu	stimme eher nicht zu	stimme eher nicht zu	weiblich
374	stimme nicht zu	stimme nicht zu	weiss nicht	stimme zu	stimme eher nicht zu	stimme nicht zu	stimme nicht zu	stimme eher nicht zu	stimme eher nicht zu	stimme nicht zu	stimme eher nicht zu	stimme eher zu	stimme eher zu	stimme eher nicht zu	stimme eher nicht zu	stimme eher nicht zu	stimme eher nicht zu	weiss nicht	stimme eher nicht zu	stimme eher zu	stimme eher nicht zu	männlich
375	stimme eher zu	stimme eher nicht zu	stimme nicht zu	stimme nicht zu	stimme eher nicht zu	stimme nicht zu	stimme nicht zu	stimme eher zu	stimme eher nicht zu	stimme nicht zu	weiss nicht	stimme nicht zu	stimme nicht zu	stimme nicht zu	stimme eher nicht zu	stimme nicht zu	stimme eher nicht zu	stimme eher nicht zu	stimme eher nicht zu	stimme eher nicht zu	stimme eher nicht zu	männlich
376	stimme nicht zu	stimme nicht zu	stimme nicht zu	stimme nicht zu	stimme eher nicht zu	stimme nicht zu	stimme eher nicht zu	stimme eher nicht zu	stimme eher zu	stimme eher zu	stimme eher zu	stimme eher zu	stimme eher zu	weiss nicht	stimme eher nicht zu	stimme eher nicht zu	stimme nicht zu	stimme nicht zu	stimme nicht zu	stimme eher nicht zu	stimme nicht zu	männlich
377	stimme eher nicht zu	stimme nicht zu	stimme nicht zu	stimme nicht zu	stimme eher nicht zu	stimme nicht zu	stimme eher nicht zu	stimme nicht zu	stimme eher zu	stimme eher zu	stimme eher nicht zu	stimme eher nicht zu	stimme nicht zu	stimme eher nicht zu	stimme eher nicht zu	stimme eher nicht zu	stimme nicht zu	stimme nicht zu	stimme nicht zu	stimme nicht zu	stimme nicht zu	männlich
378	stimme eher zu	stimme eher nicht zu	stimme eher nicht zu	stimme eher nicht zu	stimme eher nicht zu	stimme eher nicht zu	stimme eher nicht zu	stimme eher nicht zu	stimme eher nicht zu	stimme eher nicht zu	stimme eher zu	stimme zu	stimme eher nicht zu	stimme eher zu	stimme eher nicht zu	stimme eher nicht zu	stimme eher nicht zu	stimme eher nicht zu	stimme eher nicht zu	stimme eher nicht zu	stimme eher nicht zu	weiblich
379	stimme eher nicht zu	stimme nicht zu	stimme nicht zu	stimme nicht zu	stimme eher zu	stimme nicht zu	stimme nicht zu	stimme zu	stimme eher nicht zu	stimme eher nicht zu	stimme nicht zu	stimme nicht zu	stimme nicht zu	stimme eher nicht zu	stimme nicht zu	stimme nicht zu	stimme eher nicht zu	stimme eher nicht zu	stimme nicht zu	stimme eher nicht zu	stimme nicht zu	weiblich
380	stimme eher nicht zu	stimme eher zu	stimme eher zu	stimme eher nicht zu	stimme nicht zu	stimme nicht zu	stimme eher zu	stimme eher nicht zu	stimme eher zu	stimme eher nicht zu	stimme eher zu	stimme eher zu	stimme eher zu	stimme eher zu	stimme eher nicht zu	stimme eher nicht zu	stimme eher nicht zu	stimme nicht zu	stimme zu	weiss nicht	stimme eher nicht zu	weiblich
381	weiss nicht	stimme zu	weiss nicht	stimme eher zu	weiss nicht	weiss nicht	weiss nicht	weiss nicht	weiss nicht	weiss nicht	weiss nicht	weiss nicht	weiss nicht	weiss nicht	weiss nicht	weiss nicht	weiss nicht	weiss nicht	weiss nicht	weiss nicht	weiss nicht	weiblich
382	stimme eher nicht zu	stimme eher zu	stimme eher nicht zu	stimme eher nicht zu	stimme eher nicht zu	stimme eher nicht zu	weiss nicht	weiss nicht	weiss nicht	stimme eher zu	stimme eher zu	stimme eher zu	stimme eher zu	stimme zu	stimme eher zu	stimme eher zu	stimme eher nicht zu	stimme eher nicht zu	stimme eher nicht zu	weiss nicht	stimme eher nicht zu	weiblich
384	stimme eher zu	stimme eher nicht zu	stimme nicht zu	stimme nicht zu	stimme eher nicht zu	stimme eher nicht zu	stimme eher nicht zu	stimme eher zu	stimme eher nicht zu	stimme eher nicht zu	stimme eher nicht zu	stimme nicht zu	stimme eher nicht zu	stimme eher nicht zu	stimme eher zu	stimme eher nicht zu	stimme eher nicht zu	stimme eher zu	stimme eher nicht zu	stimme eher nicht zu	stimme eher nicht zu	männlich
385	stimme eher nicht zu	stimme nicht zu	stimme eher nicht zu	stimme nicht zu	stimme eher nicht zu	stimme nicht zu	stimme nicht zu	stimme zu	stimme zu	stimme eher nicht zu	stimme eher zu	stimme nicht zu	stimme eher nicht zu	stimme eher nicht zu	stimme eher nicht zu	stimme nicht zu	stimme eher nicht zu	stimme eher nicht zu	stimme eher nicht zu	stimme eher nicht zu	stimme eher nicht zu	männlich
386	stimme nicht zu	stimme nicht zu	stimme nicht zu	stimme nicht zu	stimme nicht zu	stimme nicht zu	stimme eher nicht zu	stimme eher nicht zu	weiss nicht	stimme nicht zu	weiss nicht	stimme nicht zu	stimme nicht zu	stimme eher nicht zu	stimme eher nicht zu	stimme nicht zu	stimme eher zu	weiss nicht	stimme nicht zu	weiss nicht	stimme nicht zu	weiblich
387	stimme eher nicht zu	stimme eher nicht zu	stimme eher nicht zu	stimme nicht zu	stimme nicht zu	stimme nicht zu	stimme eher nicht zu	stimme eher nicht zu	stimme eher zu	stimme eher nicht zu	stimme eher nicht zu	stimme zu	stimme eher zu	stimme zu	stimme eher nicht zu	stimme eher nicht zu	stimme eher nicht zu	stimme eher nicht zu	stimme eher nicht zu	stimme eher zu	stimme nicht zu	weiblich
388	stimme nicht zu	stimme nicht zu	stimme nicht zu	stimme zu	stimme nicht zu	stimme nicht zu	stimme nicht zu	stimme nicht zu	stimme nicht zu	stimme nicht zu	stimme nicht zu	stimme nicht zu	stimme nicht zu	stimme nicht zu	stimme nicht zu	stimme nicht zu	stimme nicht zu	stimme nicht zu	stimme nicht zu	stimme nicht zu	stimme nicht zu	weiblich
389	stimme eher nicht zu	stimme nicht zu	stimme nicht zu	stimme nicht zu	stimme eher nicht zu	stimme nicht zu	stimme nicht zu	stimme zu	stimme eher nicht zu	stimme eher nicht zu	stimme eher nicht zu	stimme zu	stimme eher zu	stimme eher nicht zu	stimme eher nicht zu	stimme nicht zu	stimme nicht zu	stimme nicht zu	stimme nicht zu	weiss nicht	stimme eher nicht zu	weiblich
390	stimme eher nicht zu	stimme eher zu	stimme eher zu	stimme eher nicht zu	stimme nicht zu	stimme nicht zu	stimme nicht zu	stimme eher nicht zu	stimme eher nicht zu	stimme eher nicht zu	stimme eher nicht zu	stimme eher zu	stimme eher zu	stimme eher zu	stimme eher nicht zu	stimme eher nicht zu	stimme eher zu	stimme eher zu	stimme eher zu	stimme eher nicht zu	stimme eher nicht zu	männlich
391	stimme eher zu	stimme eher nicht zu	stimme eher nicht zu	stimme eher nicht zu	stimme eher nicht zu	stimme eher nicht zu	stimme eher nicht zu	stimme eher nicht zu	stimme eher zu	stimme eher nicht zu	stimme eher zu	stimme eher zu	stimme eher nicht zu	stimme eher zu	stimme eher zu	stimme eher zu	stimme eher nicht zu	stimme eher nicht zu	stimme eher nicht zu	weiss nicht	stimme eher nicht zu	männlich
392	stimme eher nicht zu	stimme eher zu	stimme eher nicht zu	stimme eher zu	stimme nicht zu	stimme nicht zu	stimme eher nicht zu	stimme zu	weiss nicht	stimme eher nicht zu	stimme eher zu	stimme nicht zu	stimme nicht zu	stimme eher nicht zu	stimme eher nicht zu	stimme eher nicht zu	stimme eher zu	stimme zu	stimme eher nicht zu	weiss nicht	stimme eher nicht zu	weiblich
393	stimme eher zu	stimme zu	stimme zu	stimme zu	stimme zu	stimme eher nicht zu	stimme eher nicht zu	stimme zu	stimme zu	stimme zu	stimme zu	stimme eher nicht zu	stimme eher nicht zu	stimme zu	stimme nicht zu	stimme zu	stimme nicht zu	stimme zu	stimme zu	stimme zu	stimme zu	weiblich
395	weiss nicht	stimme eher nicht zu	weiss nicht	stimme eher nicht zu	weiss nicht	stimme eher nicht zu	stimme zu	stimme eher nicht zu	stimme eher zu	stimme nicht zu	weiss nicht	stimme nicht zu	stimme nicht zu	stimme eher zu	stimme eher nicht zu	stimme nicht zu	stimme eher nicht zu	stimme nicht zu	stimme nicht zu	weiss nicht	stimme eher nicht zu	weiblich
396	stimme eher nicht zu	stimme eher nicht zu	stimme eher nicht zu	stimme eher zu	stimme eher nicht zu	stimme nicht zu	stimme eher nicht zu	stimme zu	stimme zu	stimme zu	stimme zu	stimme eher nicht zu	stimme eher nicht zu	stimme eher zu	stimme eher nicht zu	stimme eher nicht zu	stimme eher nicht zu	stimme nicht zu	stimme eher nicht zu	stimme eher zu	stimme nicht zu	männlich
397	stimme zu	stimme eher nicht zu	stimme nicht zu	stimme nicht zu	stimme eher nicht zu	stimme nicht zu	stimme eher nicht zu	stimme eher zu	stimme zu	weiss nicht	stimme eher zu	stimme nicht zu	stimme nicht zu	stimme eher nicht zu	weiss nicht	stimme eher zu	weiss nicht	stimme nicht zu	stimme eher nicht zu	stimme eher nicht zu	stimme eher nicht zu	weiblich
398	stimme eher nicht zu	stimme eher nicht zu	stimme nicht zu	stimme eher nicht zu	stimme eher nicht zu	stimme eher nicht zu	stimme eher nicht zu	stimme eher nicht zu	stimme eher zu	stimme eher nicht zu	stimme eher nicht zu	stimme eher nicht zu	stimme eher zu	stimme eher zu	stimme eher zu	stimme eher zu	stimme eher nicht zu	stimme eher nicht zu	stimme eher nicht zu	stimme nicht zu	stimme nicht zu	männlich
400	stimme eher nicht zu	stimme eher nicht zu	stimme nicht zu	stimme nicht zu	stimme eher nicht zu	stimme nicht zu	stimme eher nicht zu	stimme eher nicht zu	stimme eher nicht zu	stimme eher nicht zu	stimme eher nicht zu	stimme eher nicht zu	stimme eher nicht zu	stimme eher nicht zu	stimme eher nicht zu	stimme eher nicht zu	stimme nicht zu	stimme nicht zu	stimme nicht zu	stimme nicht zu	stimme nicht zu	weiblich
401	stimme eher zu	stimme eher zu	stimme eher zu	stimme eher zu	stimme eher zu	stimme eher nicht zu	stimme eher nicht zu	stimme eher nicht zu	stimme zu	stimme eher zu	stimme zu	stimme zu	stimme nicht zu	stimme eher nicht zu	stimme eher nicht zu	stimme eher nicht zu	stimme eher nicht zu	stimme zu	stimme eher nicht zu	stimme eher zu	stimme eher nicht zu	männlich
402	stimme nicht zu	stimme nicht zu	stimme nicht zu	stimme nicht zu	stimme eher nicht zu	stimme nicht zu	stimme eher nicht zu	stimme eher nicht zu	stimme eher zu	stimme eher zu	stimme eher zu	stimme eher nicht zu	stimme nicht zu	stimme eher nicht zu	stimme nicht zu	stimme nicht zu	stimme nicht zu	stimme eher nicht zu	stimme eher nicht zu	stimme eher nicht zu	stimme nicht zu	männlich
403	stimme eher nicht zu	stimme eher zu	stimme eher nicht zu	stimme eher nicht zu	stimme eher zu	stimme eher nicht zu	stimme eher zu	stimme zu	stimme zu	stimme zu	weiss nicht	stimme eher zu	weiss nicht	stimme zu	stimme eher zu	stimme zu	stimme eher nicht zu	stimme eher nicht zu	stimme eher nicht zu	stimme eher zu	weiss nicht	männlich
404	stimme eher nicht zu	stimme eher nicht zu	stimme nicht zu	stimme nicht zu	stimme eher nicht zu	stimme eher nicht zu	stimme eher nicht zu	stimme nicht zu	stimme eher nicht zu	stimme nicht zu	stimme nicht zu	stimme nicht zu	stimme nicht zu	stimme nicht zu	stimme eher nicht zu	stimme eher nicht zu	stimme nicht zu	stimme nicht zu	stimme nicht zu	stimme nicht zu	stimme nicht zu	weiblich
405	stimme eher nicht zu	stimme nicht zu	stimme nicht zu	stimme nicht zu	stimme eher nicht zu	stimme nicht zu	weiss nicht	stimme eher nicht zu	stimme zu	stimme eher nicht zu	weiss nicht	stimme eher zu	stimme nicht zu	stimme eher nicht zu	stimme nicht zu	stimme eher nicht zu	stimme eher nicht zu	stimme eher nicht zu	stimme nicht zu	weiss nicht	stimme nicht zu	weiblich
406	stimme nicht zu	stimme nicht zu	stimme nicht zu	stimme nicht zu	stimme eher zu	stimme nicht zu	weiss nicht	stimme eher nicht zu	stimme eher nicht zu	stimme eher nicht zu	stimme eher nicht zu	stimme nicht zu	weiss nicht	stimme eher nicht zu	stimme eher nicht zu	stimme eher nicht zu	stimme nicht zu	stimme eher nicht zu	stimme nicht zu	stimme eher nicht zu	stimme eher nicht zu	weiblich
407	stimme eher zu	stimme nicht zu	stimme nicht zu	stimme nicht zu	stimme eher nicht zu	stimme nicht zu	stimme nicht zu	stimme eher nicht zu	stimme eher zu	stimme eher zu	stimme nicht zu	stimme eher zu	stimme eher nicht zu	stimme eher nicht zu	stimme nicht zu	stimme nicht zu	stimme nicht zu	stimme nicht zu	stimme nicht zu	stimme nicht zu	stimme nicht zu	männlich
408	stimme nicht zu	stimme nicht zu	stimme zu	stimme nicht zu	stimme nicht zu	stimme nicht zu	stimme nicht zu	stimme eher zu	stimme eher nicht zu	stimme eher nicht zu	stimme eher nicht zu	stimme eher nicht zu	stimme eher nicht zu	stimme eher nicht zu	stimme eher nicht zu	stimme eher nicht zu	stimme eher nicht zu	stimme eher nicht zu	stimme eher nicht zu	stimme eher zu	stimme eher zu	weiblich
410	stimme eher nicht zu	stimme eher zu	stimme eher nicht zu	stimme nicht zu	stimme nicht zu	stimme nicht zu	stimme eher nicht zu	stimme eher nicht zu	stimme eher zu	stimme eher nicht zu	stimme nicht zu	stimme nicht zu	stimme nicht zu	stimme eher zu	stimme eher nicht zu	stimme eher nicht zu	stimme nicht zu	stimme eher zu	stimme eher nicht zu	stimme eher zu	stimme nicht zu	männlich
411	stimme eher zu	stimme eher zu	stimme eher nicht zu	stimme zu	weiss nicht	stimme eher nicht zu	weiss nicht	stimme eher nicht zu	stimme eher zu	weiss nicht	weiss nicht	stimme zu	stimme nicht zu	weiss nicht	stimme eher zu	weiss nicht	stimme eher zu	stimme eher nicht zu	stimme eher zu	weiss nicht	weiss nicht	weiblich
412	stimme eher nicht zu	stimme eher zu	stimme eher nicht zu	stimme eher zu	stimme nicht zu	stimme eher nicht zu	stimme eher nicht zu	stimme zu	stimme zu	stimme eher zu	stimme eher zu	stimme eher zu	stimme eher zu	stimme eher zu	stimme nicht zu	stimme eher nicht zu	stimme zu	stimme zu	stimme eher zu	stimme eher zu	stimme eher zu	weiblich
413	stimme nicht zu	stimme eher nicht zu	stimme eher nicht zu	stimme nicht zu	stimme nicht zu	stimme nicht zu	stimme nicht zu	stimme eher nicht zu	stimme eher zu	stimme eher zu	stimme eher zu	stimme eher nicht zu	stimme eher nicht zu	weiss nicht	stimme eher nicht zu	weiss nicht	stimme eher nicht zu	stimme eher nicht zu	stimme eher nicht zu	stimme eher nicht zu	stimme nicht zu	weiblich
414	stimme nicht zu	stimme eher nicht zu	stimme nicht zu	stimme nicht zu	stimme nicht zu	stimme nicht zu	stimme nicht zu	stimme eher nicht zu	stimme eher nicht zu	stimme eher nicht zu	stimme eher nicht zu	stimme eher nicht zu	stimme eher nicht zu	stimme eher zu	stimme eher nicht zu	stimme eher nicht zu	weiss nicht	stimme zu	weiss nicht	weiss nicht	weiss nicht	weiblich
415	stimme eher zu	stimme nicht zu	stimme eher nicht zu	stimme eher nicht zu	stimme eher nicht zu	stimme nicht zu	stimme nicht zu	stimme nicht zu	stimme eher nicht zu	stimme eher nicht zu	stimme eher zu	stimme nicht zu	stimme nicht zu	stimme nicht zu	stimme nicht zu	stimme nicht zu	stimme zu	stimme zu	stimme nicht zu	stimme eher zu	stimme eher zu	männlich
417	stimme eher zu	stimme zu	stimme zu	stimme eher zu	stimme eher nicht zu	stimme eher nicht zu	stimme eher nicht zu	stimme eher zu	stimme eher zu	stimme eher zu	stimme eher zu	stimme eher zu	stimme eher zu	stimme eher zu	stimme eher nicht zu	stimme eher nicht zu	stimme eher nicht zu	stimme zu	stimme eher zu	stimme eher zu	stimme eher nicht zu	männlich
418	stimme zu	stimme eher zu	stimme eher nicht zu	stimme eher nicht zu	stimme eher nicht zu	stimme eher nicht zu	stimme eher nicht zu	weiss nicht	stimme eher zu	stimme eher nicht zu	stimme zu	stimme eher zu	stimme eher nicht zu	stimme eher zu	stimme nicht zu	stimme eher nicht zu	stimme eher nicht zu	stimme eher zu	stimme eher zu	stimme zu	stimme nicht zu	weiblich
419	stimme nicht zu	stimme eher zu	stimme eher zu	stimme nicht zu	stimme zu	stimme eher nicht zu	stimme eher nicht zu	stimme eher nicht zu	stimme eher zu	stimme eher nicht zu	stimme eher zu	stimme zu	stimme eher nicht zu	stimme eher zu	stimme eher zu	stimme eher zu	stimme eher zu	stimme zu	weiss nicht	weiss nicht	weiss nicht	weiblich
420	stimme zu	stimme eher nicht zu	stimme eher nicht zu	stimme eher nicht zu	stimme eher nicht zu	stimme nicht zu	stimme eher zu	stimme eher zu	stimme eher nicht zu	stimme nicht zu	stimme nicht zu	stimme eher nicht zu	stimme nicht zu	stimme nicht zu	stimme nicht zu	stimme nicht zu	stimme nicht zu	stimme nicht zu	stimme eher nicht zu	stimme eher nicht zu	stimme eher nicht zu	weiblich
421	stimme eher zu	stimme eher zu	stimme zu	stimme eher zu	stimme eher zu	stimme nicht zu	stimme nicht zu	stimme eher zu	stimme zu	stimme eher nicht zu	stimme eher nicht zu	stimme eher zu	stimme eher zu	stimme zu	stimme zu	stimme zu	stimme zu	stimme zu	stimme zu	stimme zu	stimme eher zu	männlich
422	stimme eher zu	stimme zu	stimme nicht zu	stimme eher zu	stimme eher nicht zu	stimme eher nicht zu	stimme eher zu	stimme eher nicht zu	stimme zu	stimme eher zu	stimme eher nicht zu	stimme eher zu	stimme eher nicht zu	stimme eher nicht zu	stimme eher nicht zu	stimme eher nicht zu	stimme eher zu	stimme eher zu	stimme zu	stimme zu	stimme eher nicht zu	männlich
423	stimme eher nicht zu	stimme zu	stimme eher nicht zu	stimme eher nicht zu	weiss nicht	stimme eher nicht zu	stimme eher nicht zu	stimme eher zu	stimme zu	weiss nicht	weiss nicht	stimme eher zu	stimme eher nicht zu	stimme eher nicht zu	stimme eher nicht zu	stimme eher zu	stimme eher nicht zu	stimme eher zu	stimme eher nicht zu	weiss nicht	weiss nicht	weiblich
425	stimme eher nicht zu	stimme nicht zu	stimme nicht zu	stimme nicht zu	stimme eher nicht zu	stimme nicht zu	weiss nicht	stimme eher nicht zu	stimme eher zu	stimme eher nicht zu	stimme eher zu	stimme nicht zu	stimme eher nicht zu	stimme eher zu	stimme eher nicht zu	stimme eher nicht zu	stimme eher nicht zu	stimme eher nicht zu	stimme nicht zu	stimme nicht zu	stimme nicht zu	weiblich
426	stimme eher zu	stimme eher nicht zu	stimme eher zu	stimme eher zu	stimme nicht zu	stimme nicht zu	stimme eher zu	stimme eher nicht zu	stimme eher zu	stimme eher nicht zu	stimme eher nicht zu	stimme eher zu	stimme nicht zu	stimme zu	stimme eher zu	stimme eher nicht zu	stimme nicht zu	stimme nicht zu	stimme nicht zu	stimme eher nicht zu	stimme nicht zu	männlich
427	stimme eher nicht zu	stimme eher zu	stimme eher nicht zu	stimme eher zu	stimme eher zu	stimme eher nicht zu	stimme eher zu	stimme eher zu	stimme eher zu	stimme zu	stimme eher nicht zu	stimme eher zu	stimme eher zu	stimme eher zu	stimme eher zu	stimme zu	stimme eher zu	stimme eher nicht zu	stimme eher zu	stimme eher zu	weiss nicht	männlich
429	weiss nicht	stimme nicht zu	stimme nicht zu	stimme nicht zu	stimme nicht zu	stimme nicht zu	stimme nicht zu	stimme nicht zu	stimme eher nicht zu	stimme nicht zu	stimme eher nicht zu	stimme eher zu	stimme eher nicht zu	stimme nicht zu	stimme nicht zu	stimme nicht zu	stimme nicht zu	stimme nicht zu	stimme nicht zu	stimme nicht zu	stimme nicht zu	weiblich
430	stimme eher zu	stimme eher zu	stimme eher nicht zu	stimme eher nicht zu	stimme nicht zu	stimme nicht zu	stimme nicht zu	stimme eher nicht zu	stimme eher nicht zu	stimme eher nicht zu	stimme eher zu	stimme eher nicht zu	stimme eher nicht zu	stimme eher nicht zu	stimme eher nicht zu	stimme eher nicht zu	stimme eher nicht zu	stimme eher zu	stimme eher nicht zu	weiss nicht	weiss nicht	weiblich
431	stimme eher zu	stimme eher zu	stimme zu	stimme eher zu	stimme eher nicht zu	stimme nicht zu	stimme eher nicht zu	stimme eher zu	stimme zu	stimme eher zu	stimme zu	stimme nicht zu	stimme nicht zu	stimme zu	stimme eher zu	stimme eher nicht zu	stimme nicht zu	stimme eher zu	stimme eher zu	stimme zu	stimme nicht zu	männlich
432	stimme eher nicht zu	stimme eher nicht zu	stimme eher nicht zu	stimme eher nicht zu	stimme eher nicht zu	stimme nicht zu	stimme eher nicht zu	stimme eher zu	stimme eher zu	stimme eher zu	stimme eher zu	stimme zu	stimme eher zu	stimme eher zu	stimme zu	stimme zu	stimme eher nicht zu	stimme nicht zu	stimme eher nicht zu	weiss nicht	stimme eher nicht zu	männlich
433	stimme nicht zu	stimme nicht zu	stimme nicht zu	stimme nicht zu	stimme eher nicht zu	stimme nicht zu	stimme eher nicht zu	stimme eher nicht zu	stimme eher nicht zu	weiss nicht	weiss nicht	stimme nicht zu	stimme nicht zu	stimme eher zu	stimme nicht zu	stimme eher nicht zu	weiss nicht	stimme eher zu	stimme nicht zu	weiss nicht	weiss nicht	weiblich
436	weiss nicht	stimme eher zu	stimme eher nicht zu	stimme eher nicht zu	stimme nicht zu	stimme eher nicht zu	stimme zu	stimme eher nicht zu	stimme eher zu	stimme eher nicht zu	stimme eher nicht zu	stimme eher zu	stimme eher nicht zu	stimme nicht zu	stimme eher nicht zu	stimme eher nicht zu	weiss nicht	weiss nicht	weiss nicht	weiss nicht	weiss nicht	männlich
437	weiss nicht	stimme eher nicht zu	stimme eher nicht zu	stimme eher nicht zu	stimme eher nicht zu	stimme eher zu	stimme nicht zu	stimme eher nicht zu	stimme eher zu	stimme eher zu	stimme eher zu	stimme zu	weiss nicht	stimme eher nicht zu	stimme eher nicht zu	stimme eher zu	weiss nicht	stimme eher nicht zu	stimme eher nicht zu	weiss nicht	stimme eher nicht zu	weiblich
438	stimme nicht zu	stimme eher zu	stimme zu	stimme nicht zu	stimme eher nicht zu	stimme nicht zu	stimme eher nicht zu	stimme eher nicht zu	stimme eher nicht zu	stimme zu	stimme eher zu	stimme zu	stimme eher nicht zu	stimme eher nicht zu	stimme eher nicht zu	stimme eher nicht zu	stimme eher nicht zu	stimme eher nicht zu	stimme eher nicht zu	stimme eher nicht zu	stimme eher nicht zu	männlich
442	stimme zu	stimme eher nicht zu	stimme eher zu	stimme nicht zu	stimme eher nicht zu	stimme nicht zu	weiss nicht	stimme eher nicht zu	stimme eher zu	stimme eher nicht zu	stimme nicht zu	stimme eher nicht zu	stimme nicht zu	stimme nicht zu	stimme eher nicht zu	stimme eher nicht zu	stimme eher nicht zu	stimme eher nicht zu	stimme eher nicht zu	stimme eher nicht zu	stimme eher nicht zu	weiblich
443	weiss nicht	stimme eher nicht zu	stimme eher nicht zu	stimme eher nicht zu	stimme eher nicht zu	stimme eher nicht zu	stimme eher nicht zu	stimme eher nicht zu	weiss nicht	stimme eher nicht zu	stimme eher nicht zu	stimme eher nicht zu	stimme eher nicht zu	stimme eher nicht zu	weiss nicht	stimme eher zu	stimme eher zu	stimme eher nicht zu	stimme eher nicht zu	stimme eher nicht zu	stimme eher nicht zu	weiblich
444	stimme eher nicht zu	stimme zu	stimme eher zu	stimme eher nicht zu	stimme eher zu	stimme eher nicht zu	stimme eher zu	stimme eher zu	stimme zu	stimme zu	weiss nicht	stimme zu	weiss nicht	stimme eher zu	stimme eher nicht zu	stimme eher nicht zu	weiss nicht	weiss nicht	stimme eher zu	stimme nicht zu	stimme nicht zu	weiblich
445	stimme nicht zu	stimme nicht zu	stimme nicht zu	stimme nicht zu	stimme eher zu	stimme nicht zu	stimme eher nicht zu	stimme eher zu	stimme eher zu	stimme zu	stimme zu	stimme eher zu	stimme zu	stimme zu	stimme zu	stimme eher zu	stimme nicht zu	stimme eher zu	stimme nicht zu	stimme eher zu	stimme eher nicht zu	männlich
446	stimme eher nicht zu	stimme nicht zu	stimme nicht zu	stimme nicht zu	stimme nicht zu	stimme nicht zu	stimme nicht zu	weiss nicht	stimme eher zu	stimme eher nicht zu	weiss nicht	stimme eher zu	stimme eher nicht zu	stimme nicht zu	stimme eher nicht zu	stimme eher nicht zu	stimme nicht zu	stimme zu	stimme eher nicht zu	weiss nicht	weiss nicht	männlich
447	stimme eher nicht zu	stimme nicht zu	stimme nicht zu	stimme nicht zu	stimme eher nicht zu	stimme eher nicht zu	stimme eher nicht zu	stimme eher nicht zu	stimme eher zu	stimme eher zu	stimme eher zu	stimme eher nicht zu	stimme nicht zu	stimme zu	stimme eher nicht zu	stimme eher zu	stimme eher nicht zu	weiss nicht	stimme eher nicht zu	weiss nicht	stimme nicht zu	weiblich
448	stimme nicht zu	stimme nicht zu	stimme nicht zu	stimme nicht zu	stimme eher zu	stimme nicht zu	stimme nicht zu	stimme nicht zu	stimme eher zu	weiss nicht	weiss nicht	stimme eher zu	stimme nicht zu	stimme nicht zu	stimme nicht zu	stimme eher nicht zu	stimme nicht zu	stimme nicht zu	stimme nicht zu	weiss nicht	stimme nicht zu	männlich
450	stimme eher nicht zu	stimme eher nicht zu	stimme eher nicht zu	stimme eher nicht zu	stimme eher zu	stimme eher nicht zu	stimme eher nicht zu	stimme eher nicht zu	stimme eher zu	stimme eher zu	weiss nicht	stimme eher zu	stimme eher nicht zu	stimme eher zu	stimme eher zu	stimme eher zu	stimme eher nicht zu	stimme eher nicht zu	stimme eher nicht zu	weiss nicht	stimme eher nicht zu	weiblich
451	stimme eher nicht zu	stimme eher zu	stimme eher nicht zu	stimme nicht zu	stimme nicht zu	stimme nicht zu	stimme eher nicht zu	stimme eher nicht zu	stimme eher zu	stimme eher nicht zu	stimme nicht zu	stimme nicht zu	stimme eher nicht zu	stimme eher nicht zu	stimme eher nicht zu	stimme eher nicht zu	stimme eher nicht zu	stimme eher nicht zu	stimme eher nicht zu	weiss nicht	weiss nicht	männlich
452	stimme nicht zu	stimme nicht zu	stimme nicht zu	stimme nicht zu	stimme nicht zu	stimme nicht zu	stimme eher nicht zu	stimme eher nicht zu	stimme eher nicht zu	stimme nicht zu	stimme eher nicht zu	stimme eher zu	stimme eher nicht zu	stimme zu	stimme eher nicht zu	stimme eher nicht zu	stimme nicht zu	stimme nicht zu	stimme nicht zu	stimme zu	stimme eher nicht zu	weiblich
454	stimme eher nicht zu	stimme eher nicht zu	stimme eher nicht zu	stimme eher nicht zu	stimme eher nicht zu	stimme eher nicht zu	stimme eher nicht zu	weiss nicht	stimme eher zu	weiss nicht	weiss nicht	stimme eher zu	weiss nicht	stimme zu	stimme eher nicht zu	weiss nicht	stimme eher nicht zu	stimme zu	weiss nicht	weiss nicht	weiss nicht	weiblich
456	stimme nicht zu	stimme eher nicht zu	weiss nicht	stimme eher nicht zu	stimme eher zu	stimme zu	stimme eher nicht zu	weiss nicht	stimme eher zu	weiss nicht	weiss nicht	stimme eher zu	weiss nicht	stimme eher zu	stimme eher nicht zu	weiss nicht	stimme zu	stimme zu	stimme eher nicht zu	stimme eher zu	stimme eher zu	weiblich
457	stimme zu	stimme eher nicht zu	stimme eher zu	stimme eher zu	stimme eher nicht zu	stimme eher nicht zu	stimme eher nicht zu	stimme eher nicht zu	stimme eher zu	stimme eher zu	stimme eher nicht zu	stimme eher zu	stimme eher nicht zu	stimme eher nicht zu	stimme eher nicht zu	stimme eher zu	stimme eher zu	stimme eher zu	stimme eher zu	stimme eher nicht zu	stimme eher nicht zu	weiblich
458	stimme eher zu	stimme eher zu	stimme zu	weiss nicht	stimme eher nicht zu	weiss nicht	stimme zu	stimme zu	stimme zu	weiss nicht	stimme zu	stimme eher zu	stimme zu	stimme zu	stimme zu	stimme zu	stimme nicht zu	weiss nicht	stimme zu	stimme zu	weiss nicht	weiblich
459	stimme zu	stimme zu	stimme eher zu	stimme eher zu	stimme zu	stimme eher nicht zu	stimme eher nicht zu	stimme eher zu	stimme eher nicht zu	stimme eher zu	stimme nicht zu	stimme eher zu	stimme eher nicht zu	stimme eher zu	stimme eher zu	stimme eher zu	stimme eher zu	weiss nicht	stimme eher zu	weiss nicht	stimme nicht zu	männlich
460	stimme nicht zu	stimme eher nicht zu	stimme eher nicht zu	stimme eher zu	stimme nicht zu	stimme nicht zu	stimme eher nicht zu	stimme eher zu	stimme eher zu	stimme nicht zu	stimme zu	stimme eher zu	stimme nicht zu	stimme eher nicht zu	stimme eher nicht zu	stimme eher zu	stimme eher nicht zu	stimme eher zu	weiss nicht	stimme eher zu	stimme eher nicht zu	männlich
462	stimme nicht zu	stimme eher nicht zu	stimme eher nicht zu	stimme eher nicht zu	stimme eher nicht zu	stimme eher nicht zu	stimme eher nicht zu	stimme eher nicht zu	stimme eher nicht zu	stimme eher nicht zu	stimme eher nicht zu	stimme eher zu	stimme eher nicht zu	stimme eher zu	stimme eher nicht zu	stimme eher nicht zu	stimme nicht zu	stimme eher nicht zu	stimme nicht zu	stimme eher nicht zu	stimme eher nicht zu	weiblich
463	stimme eher nicht zu	stimme eher zu	stimme eher zu	stimme eher nicht zu	stimme zu	stimme eher nicht zu	stimme eher zu	stimme zu	stimme zu	stimme eher zu	stimme eher nicht zu	stimme eher zu	stimme eher nicht zu	stimme eher zu	stimme eher zu	stimme zu	stimme eher zu	stimme zu	stimme eher zu	stimme eher zu	stimme eher zu	weiblich
464	stimme nicht zu	stimme nicht zu	stimme nicht zu	stimme nicht zu	stimme nicht zu	stimme nicht zu	stimme nicht zu	stimme eher zu	stimme eher zu	stimme eher zu	stimme nicht zu	stimme eher zu	stimme nicht zu	stimme eher zu	stimme nicht zu	stimme nicht zu	stimme nicht zu	stimme nicht zu	stimme nicht zu	stimme nicht zu	stimme nicht zu	weiblich
465	stimme eher nicht zu	stimme eher zu	stimme eher zu	stimme eher nicht zu	stimme eher nicht zu	stimme eher nicht zu	stimme eher zu	stimme eher zu	stimme eher zu	stimme eher nicht zu	stimme eher zu	stimme eher nicht zu	stimme eher nicht zu	stimme eher zu	stimme eher nicht zu	stimme eher zu	weiss nicht	stimme eher nicht zu	weiss nicht	stimme eher zu	stimme eher zu	weiblich
466	stimme eher nicht zu	stimme eher nicht zu	stimme eher nicht zu	stimme eher nicht zu	stimme nicht zu	stimme nicht zu	stimme nicht zu	stimme eher zu	stimme eher zu	stimme eher nicht zu	stimme eher zu	stimme eher nicht zu	stimme nicht zu	stimme nicht zu	stimme eher zu	stimme nicht zu	stimme zu	stimme eher zu	stimme eher nicht zu	stimme eher zu	stimme eher zu	männlich
467	stimme nicht zu	stimme eher zu	stimme eher zu	stimme nicht zu	stimme zu	weiss nicht	stimme eher zu	weiss nicht	stimme eher zu	weiss nicht	stimme zu	stimme eher nicht zu	stimme eher zu	stimme eher nicht zu	stimme eher nicht zu	stimme zu	stimme zu	stimme eher zu	stimme eher zu	weiss nicht	stimme nicht zu	männlich
468	stimme zu	stimme zu	stimme zu	stimme eher zu	stimme zu	stimme eher nicht zu	stimme nicht zu	stimme eher nicht zu	stimme zu	stimme nicht zu	stimme zu	stimme zu	stimme eher nicht zu	stimme zu	stimme zu	stimme zu	stimme nicht zu	stimme nicht zu	stimme nicht zu	stimme zu	stimme zu	weiblich
469	stimme eher zu	stimme eher zu	stimme eher zu	stimme eher nicht zu	stimme eher nicht zu	stimme eher nicht zu	stimme zu	stimme eher nicht zu	stimme zu	stimme zu	stimme zu	stimme eher nicht zu	stimme eher nicht zu	stimme zu	stimme eher zu	stimme zu	stimme eher nicht zu	stimme eher nicht zu	stimme eher nicht zu	stimme eher zu	stimme eher nicht zu	männlich
470	stimme zu	stimme eher nicht zu	stimme eher nicht zu	stimme nicht zu	stimme eher nicht zu	stimme eher nicht zu	stimme eher nicht zu	stimme eher nicht zu	stimme eher zu	stimme eher zu	stimme eher nicht zu	stimme eher nicht zu	stimme eher nicht zu	stimme eher zu	stimme eher nicht zu	stimme eher nicht zu	stimme eher nicht zu	stimme eher nicht zu	stimme eher nicht zu	weiss nicht	stimme eher zu	weiblich
471	stimme eher nicht zu	stimme eher nicht zu	stimme eher nicht zu	stimme nicht zu	stimme nicht zu	stimme nicht zu	stimme eher nicht zu	stimme eher nicht zu	stimme zu	stimme eher zu	stimme eher zu	stimme nicht zu	stimme eher nicht zu	stimme eher nicht zu	stimme eher nicht zu	stimme nicht zu	stimme eher nicht zu	stimme nicht zu	stimme eher nicht zu	weiss nicht	stimme nicht zu	weiblich
472	stimme eher zu	stimme eher nicht zu	stimme eher nicht zu	stimme eher nicht zu	stimme nicht zu	stimme eher nicht zu	stimme eher nicht zu	stimme eher nicht zu	stimme zu	stimme eher zu	stimme eher nicht zu	stimme eher zu	stimme eher nicht zu	stimme eher nicht zu	stimme eher nicht zu	stimme eher nicht zu	stimme eher nicht zu	stimme zu	stimme nicht zu	stimme eher nicht zu	stimme nicht zu	weiblich
474	stimme eher zu	stimme eher nicht zu	stimme eher nicht zu	stimme eher nicht zu	stimme eher nicht zu	stimme nicht zu	stimme eher nicht zu	stimme eher nicht zu	stimme eher zu	stimme eher nicht zu	stimme nicht zu	stimme zu	stimme eher nicht zu	stimme eher zu	stimme eher nicht zu	stimme eher nicht zu	stimme nicht zu	stimme eher nicht zu	stimme eher nicht zu	stimme nicht zu	stimme eher nicht zu	männlich
475	stimme eher nicht zu	stimme eher zu	stimme eher zu	stimme nicht zu	stimme eher nicht zu	stimme nicht zu	stimme eher zu	stimme eher nicht zu	stimme zu	stimme eher nicht zu	stimme eher zu	stimme eher zu	stimme nicht zu	stimme eher nicht zu	stimme eher nicht zu	stimme eher nicht zu	stimme eher nicht zu	stimme eher nicht zu	weiss nicht	weiss nicht	stimme eher nicht zu	männlich
476	stimme eher zu	stimme eher zu	stimme eher zu	stimme eher zu	stimme eher zu	stimme eher nicht zu	stimme eher zu	stimme eher zu	stimme eher zu	stimme eher zu	stimme zu	stimme eher zu	stimme eher nicht zu	stimme zu	stimme eher nicht zu	stimme eher zu	stimme nicht zu	stimme eher zu	stimme eher nicht zu	stimme eher zu	stimme eher nicht zu	männlich
477	stimme eher nicht zu	stimme eher zu	stimme eher zu	stimme eher zu	stimme zu	stimme eher nicht zu	stimme eher nicht zu	stimme eher zu	stimme eher zu	weiss nicht	weiss nicht	stimme zu	stimme eher zu	stimme zu	stimme eher zu	stimme zu	stimme eher zu	stimme zu	stimme zu	weiss nicht	stimme eher nicht zu	weiblich
479	stimme eher nicht zu	weiss nicht	weiss nicht	stimme eher nicht zu	stimme nicht zu	stimme nicht zu	stimme eher nicht zu	stimme eher nicht zu	stimme eher zu	stimme nicht zu	weiss nicht	stimme eher zu	stimme nicht zu	stimme eher nicht zu	stimme eher nicht zu	stimme nicht zu	weiss nicht	weiss nicht	stimme eher nicht zu	stimme nicht zu	stimme nicht zu	weiblich
480	stimme zu	stimme eher nicht zu	stimme nicht zu	stimme nicht zu	stimme eher zu	stimme nicht zu	stimme eher nicht zu	stimme nicht zu	stimme eher zu	stimme eher nicht zu	stimme eher nicht zu	stimme eher zu	stimme eher zu	stimme eher zu	stimme eher zu	stimme eher nicht zu	stimme eher zu	stimme zu	stimme nicht zu	stimme eher nicht zu	stimme eher zu	weiblich
481	stimme eher nicht zu	stimme eher nicht zu	stimme eher nicht zu	stimme eher nicht zu	stimme eher nicht zu	stimme nicht zu	stimme eher nicht zu	stimme zu	stimme eher zu	stimme eher nicht zu	stimme eher zu	stimme eher zu	stimme eher nicht zu	stimme eher nicht zu	stimme eher nicht zu	stimme eher nicht zu	stimme eher nicht zu	stimme eher nicht zu	stimme nicht zu	stimme eher zu	stimme eher nicht zu	weiblich
482	stimme eher zu	stimme eher zu	stimme eher nicht zu	stimme eher nicht zu	stimme eher nicht zu	stimme eher nicht zu	stimme eher nicht zu	stimme eher zu	stimme eher zu	stimme eher zu	stimme eher zu	stimme eher nicht zu	stimme eher nicht zu	stimme eher zu	stimme eher nicht zu	stimme eher nicht zu	stimme eher nicht zu	stimme zu	stimme eher zu	stimme eher zu	stimme eher nicht zu	weiblich
483	stimme eher nicht zu	stimme eher nicht zu	stimme eher nicht zu	stimme eher nicht zu	stimme eher zu	stimme eher nicht zu	stimme eher nicht zu	stimme eher nicht zu	stimme zu	stimme eher zu	stimme eher zu	stimme eher zu	stimme eher nicht zu	stimme eher zu	stimme eher nicht zu	stimme eher nicht zu	stimme eher nicht zu	stimme eher nicht zu	stimme eher nicht zu	stimme eher zu	stimme eher nicht zu	weiblich
484	stimme eher zu	stimme zu	stimme eher zu	stimme zu	stimme zu	stimme eher nicht zu	stimme zu	stimme zu	stimme zu	stimme zu	stimme zu	stimme zu	stimme zu	stimme zu	stimme eher zu	weiss nicht	stimme zu	stimme zu	stimme zu	stimme zu	stimme eher zu	männlich
485	stimme eher zu	stimme zu	stimme zu	stimme eher nicht zu	stimme zu	stimme eher nicht zu	stimme eher zu	weiss nicht	stimme zu	stimme zu	stimme eher zu	stimme eher nicht zu	stimme eher nicht zu	stimme zu	stimme eher nicht zu	stimme eher nicht zu	stimme nicht zu	stimme nicht zu	stimme eher nicht zu	weiss nicht	stimme nicht zu	weiblich
487	stimme eher nicht zu	stimme eher nicht zu	stimme eher nicht zu	stimme eher nicht zu	stimme eher nicht zu	stimme nicht zu	stimme nicht zu	stimme eher zu	stimme eher zu	stimme eher nicht zu	stimme eher nicht zu	stimme nicht zu	stimme nicht zu	stimme eher nicht zu	stimme eher nicht zu	stimme eher nicht zu	stimme zu	stimme nicht zu	stimme nicht zu	stimme nicht zu	stimme nicht zu	weiblich
488	stimme eher nicht zu	stimme eher nicht zu	stimme nicht zu	stimme nicht zu	stimme nicht zu	stimme nicht zu	stimme eher nicht zu	stimme eher nicht zu	stimme eher zu	weiss nicht	stimme eher nicht zu	stimme eher nicht zu	stimme nicht zu	stimme eher nicht zu	stimme nicht zu	stimme eher nicht zu	stimme eher nicht zu	stimme eher nicht zu	stimme eher nicht zu	stimme eher zu	stimme eher nicht zu	männlich
490	stimme zu	stimme zu	stimme zu	stimme nicht zu	stimme zu	stimme nicht zu	stimme zu	stimme zu	stimme eher zu	stimme zu	stimme zu	stimme zu	stimme eher zu	stimme zu	stimme zu	stimme nicht zu	stimme zu	stimme eher zu	stimme zu	weiss nicht	stimme nicht zu	männlich
491	stimme nicht zu	stimme nicht zu	stimme nicht zu	stimme nicht zu	stimme nicht zu	stimme nicht zu	stimme nicht zu	stimme eher nicht zu	stimme zu	stimme eher nicht zu	stimme zu	stimme nicht zu	stimme nicht zu	stimme eher zu	stimme nicht zu	stimme nicht zu	stimme nicht zu	stimme nicht zu	stimme nicht zu	stimme eher zu	stimme eher nicht zu	weiblich
492	stimme nicht zu	stimme nicht zu	stimme nicht zu	stimme zu	stimme nicht zu	stimme nicht zu	stimme nicht zu	stimme nicht zu	stimme nicht zu	stimme nicht zu	stimme eher nicht zu	stimme nicht zu	stimme nicht zu	stimme nicht zu	stimme nicht zu	stimme nicht zu	stimme nicht zu	stimme nicht zu	stimme nicht zu	stimme nicht zu	stimme nicht zu	weiblich
493	stimme eher zu	stimme nicht zu	stimme nicht zu	stimme nicht zu	stimme nicht zu	stimme nicht zu	stimme nicht zu	stimme nicht zu	stimme eher zu	stimme eher nicht zu	stimme nicht zu	stimme nicht zu	stimme nicht zu	stimme nicht zu	stimme nicht zu	stimme nicht zu	stimme nicht zu	stimme nicht zu	stimme nicht zu	stimme nicht zu	stimme nicht zu	weiblich
494	stimme nicht zu	stimme eher zu	stimme eher nicht zu	stimme eher nicht zu	stimme eher zu	stimme nicht zu	stimme eher nicht zu	weiss nicht	weiss nicht	stimme eher nicht zu	stimme eher nicht zu	stimme zu	weiss nicht	stimme zu	stimme eher nicht zu	stimme eher nicht zu	stimme eher nicht zu	stimme eher nicht zu	stimme eher nicht zu	stimme eher nicht zu	stimme eher nicht zu	weiblich
495	stimme eher nicht zu	stimme eher nicht zu	stimme eher nicht zu	stimme nicht zu	stimme eher zu	stimme nicht zu	stimme eher zu	stimme eher zu	stimme zu	stimme zu	stimme eher nicht zu	stimme eher zu	stimme eher zu	stimme eher zu	stimme eher nicht zu	stimme eher nicht zu	stimme eher nicht zu	stimme eher nicht zu	stimme eher nicht zu	stimme eher nicht zu	stimme eher nicht zu	männlich
496	stimme zu	stimme eher nicht zu	stimme eher nicht zu	stimme nicht zu	stimme eher nicht zu	stimme nicht zu	stimme eher nicht zu	stimme eher zu	stimme eher zu	stimme eher nicht zu	stimme eher nicht zu	stimme eher zu	stimme eher nicht zu	stimme eher nicht zu	stimme eher nicht zu	stimme eher nicht zu	stimme nicht zu	stimme eher nicht zu	stimme nicht zu	weiss nicht	stimme eher nicht zu	weiblich
497	stimme eher zu	stimme eher nicht zu	stimme nicht zu	stimme eher nicht zu	stimme nicht zu	stimme nicht zu	stimme eher nicht zu	stimme nicht zu	stimme eher nicht zu	stimme eher nicht zu	stimme eher nicht zu	stimme eher nicht zu	stimme eher nicht zu	stimme nicht zu	stimme nicht zu	stimme nicht zu	stimme nicht zu	stimme nicht zu	stimme nicht zu	stimme eher nicht zu	stimme nicht zu	männlich
499	stimme eher zu	stimme eher zu	stimme eher nicht zu	stimme eher nicht zu	stimme eher nicht zu	stimme eher nicht zu	stimme eher nicht zu	stimme eher nicht zu	stimme eher nicht zu	stimme eher zu	stimme eher zu	stimme eher nicht zu	stimme eher nicht zu	stimme zu	stimme eher nicht zu	stimme eher nicht zu	stimme nicht zu	stimme zu	stimme eher nicht zu	stimme eher nicht zu	stimme eher nicht zu	männlich
500	stimme eher zu	stimme zu	stimme zu	stimme zu	stimme zu	stimme eher zu	stimme eher zu	stimme zu	stimme eher nicht zu	stimme zu	stimme eher nicht zu	stimme zu	stimme eher zu	stimme zu	stimme eher nicht zu	stimme eher zu	stimme eher nicht zu	stimme zu	stimme zu	stimme eher zu	stimme eher nicht zu	weiblich
501	stimme eher nicht zu	stimme nicht zu	stimme nicht zu	stimme nicht zu	stimme nicht zu	stimme nicht zu	stimme eher nicht zu	stimme eher zu	stimme eher zu	stimme eher nicht zu	stimme eher nicht zu	stimme eher nicht zu	stimme eher nicht zu	stimme eher nicht zu	stimme eher nicht zu	stimme nicht zu	stimme nicht zu	stimme nicht zu	stimme nicht zu	stimme nicht zu	stimme nicht zu	weiblich
502	stimme eher zu	stimme eher zu	stimme zu	stimme eher nicht zu	stimme eher nicht zu	stimme nicht zu	stimme eher zu	stimme eher zu	stimme eher zu	stimme eher zu	stimme eher nicht zu	stimme zu	stimme eher nicht zu	stimme zu	stimme eher zu	stimme eher nicht zu	stimme eher nicht zu	stimme eher zu	stimme eher nicht zu	stimme eher zu	stimme nicht zu	männlich
503	stimme eher nicht zu	stimme eher nicht zu	stimme eher nicht zu	stimme eher nicht zu	weiss nicht	stimme eher nicht zu	stimme eher zu	stimme eher zu	stimme eher zu	stimme eher zu	stimme eher zu	stimme eher zu	stimme eher nicht zu	stimme eher zu	stimme eher zu	stimme eher nicht zu	stimme eher nicht zu	stimme eher nicht zu	stimme eher nicht zu	weiss nicht	stimme eher nicht zu	weiblich
504	stimme eher nicht zu	stimme eher nicht zu	stimme eher nicht zu	stimme nicht zu	stimme nicht zu	stimme nicht zu	stimme nicht zu	stimme eher nicht zu	stimme eher zu	stimme eher nicht zu	stimme eher zu	stimme eher nicht zu	stimme eher nicht zu	stimme eher nicht zu	stimme eher nicht zu	stimme eher nicht zu	stimme eher nicht zu	stimme eher zu	stimme eher nicht zu	stimme eher nicht zu	stimme eher nicht zu	männlich
505	stimme zu	stimme eher zu	weiss nicht	stimme eher nicht zu	stimme eher zu	stimme nicht zu	stimme eher zu	stimme eher zu	stimme eher zu	stimme eher zu	stimme zu	stimme zu	stimme zu	stimme zu	stimme eher zu	weiss nicht	weiss nicht	stimme zu	stimme eher zu	weiss nicht	stimme nicht zu	männlich
506	weiss nicht	stimme eher nicht zu	stimme eher nicht zu	stimme nicht zu	stimme nicht zu	stimme nicht zu	stimme nicht zu	stimme eher nicht zu	stimme eher nicht zu	stimme eher zu	stimme eher zu	stimme eher zu	stimme eher zu	stimme eher zu	stimme eher nicht zu	stimme eher nicht zu	stimme nicht zu	stimme nicht zu	stimme nicht zu	weiss nicht	stimme nicht zu	weiblich
507	stimme eher zu	stimme zu	stimme zu	stimme zu	stimme zu	stimme eher nicht zu	stimme eher nicht zu	stimme eher nicht zu	stimme eher zu	stimme zu	stimme zu	stimme eher zu	stimme eher nicht zu	stimme zu	stimme zu	stimme eher zu	stimme eher nicht zu	stimme eher nicht zu	stimme eher zu	stimme eher zu	stimme eher zu	weiblich
508	stimme eher nicht zu	stimme zu	stimme zu	stimme eher nicht zu	stimme zu	stimme eher nicht zu	stimme eher zu	stimme eher zu	stimme eher nicht zu	stimme zu	stimme eher zu	stimme eher nicht zu	stimme eher nicht zu	stimme eher zu	stimme eher zu	stimme eher zu	stimme eher nicht zu	stimme eher zu	stimme eher nicht zu	stimme eher nicht zu	stimme eher nicht zu	männlich
509	stimme eher zu	stimme zu	stimme zu	stimme eher zu	stimme eher nicht zu	stimme eher nicht zu	stimme eher zu	stimme eher zu	stimme eher zu	stimme eher zu	stimme eher zu	stimme eher zu	stimme eher nicht zu	stimme eher zu	stimme zu	stimme eher zu	weiss nicht	stimme eher nicht zu	stimme eher zu	stimme zu	stimme eher nicht zu	weiblich
511	stimme zu	stimme eher nicht zu	stimme eher nicht zu	stimme nicht zu	stimme eher nicht zu	stimme nicht zu	stimme eher nicht zu	stimme eher nicht zu	stimme eher zu	stimme eher zu	stimme eher nicht zu	stimme eher zu	stimme eher nicht zu	stimme zu	stimme eher nicht zu	stimme eher nicht zu	stimme eher nicht zu	stimme eher zu	stimme eher nicht zu	stimme eher zu	stimme eher nicht zu	männlich
512	stimme eher zu	stimme eher nicht zu	stimme nicht zu	stimme nicht zu	stimme eher nicht zu	stimme nicht zu	stimme nicht zu	stimme eher nicht zu	stimme eher zu	stimme eher nicht zu	stimme eher nicht zu	stimme nicht zu	stimme nicht zu	stimme nicht zu	stimme nicht zu	stimme eher nicht zu	stimme nicht zu	stimme eher zu	stimme eher nicht zu	stimme eher zu	stimme eher zu	weiblich
513	stimme eher nicht zu	weiss nicht	weiss nicht	stimme eher nicht zu	weiss nicht	stimme nicht zu	stimme eher nicht zu	weiss nicht	stimme eher zu	weiss nicht	stimme eher nicht zu	stimme eher zu	stimme eher nicht zu	stimme zu	stimme eher nicht zu	stimme eher zu	stimme eher nicht zu	stimme eher zu	stimme eher nicht zu	weiss nicht	stimme eher nicht zu	weiblich
514	stimme eher nicht zu	stimme nicht zu	stimme nicht zu	stimme nicht zu	stimme nicht zu	stimme nicht zu	stimme eher nicht zu	weiss nicht	stimme eher nicht zu	stimme nicht zu	stimme eher nicht zu	stimme zu	stimme zu	stimme eher zu	stimme nicht zu	stimme eher nicht zu	stimme nicht zu	stimme nicht zu	stimme eher nicht zu	stimme eher nicht zu	stimme nicht zu	weiblich
515	stimme zu	stimme zu	stimme eher nicht zu	stimme eher nicht zu	weiss nicht	stimme eher nicht zu	stimme eher nicht zu	weiss nicht	weiss nicht	weiss nicht	weiss nicht	stimme eher nicht zu	stimme eher nicht zu	weiss nicht	stimme eher nicht zu	stimme eher nicht zu	stimme eher zu	stimme eher nicht zu	stimme eher nicht zu	weiss nicht	stimme eher nicht zu	weiblich
516	stimme eher zu	stimme eher zu	stimme zu	stimme zu	stimme eher zu	stimme eher nicht zu	stimme eher nicht zu	stimme eher nicht zu	stimme eher zu	stimme zu	stimme eher zu	stimme eher zu	stimme eher nicht zu	stimme zu	stimme eher zu	stimme eher nicht zu	stimme nicht zu	stimme eher zu	stimme eher zu	stimme eher zu	stimme eher zu	männlich
517	stimme nicht zu	stimme eher zu	stimme eher zu	stimme zu	stimme eher zu	stimme eher zu	stimme nicht zu	stimme eher nicht zu	stimme eher nicht zu	stimme eher nicht zu	stimme eher zu	stimme eher zu	stimme eher zu	stimme eher zu	stimme zu	stimme eher zu	stimme eher zu	stimme eher zu	stimme eher zu	stimme eher nicht zu	stimme eher nicht zu	männlich
518	stimme eher nicht zu	stimme eher zu	stimme zu	stimme zu	stimme eher zu	stimme eher zu	stimme zu	stimme eher zu	stimme zu	stimme eher zu	stimme zu	stimme zu	stimme eher nicht zu	stimme eher zu	stimme eher zu	stimme eher zu	stimme zu	stimme zu	stimme eher zu	stimme eher zu	stimme zu	weiblich
519	stimme eher zu	stimme eher nicht zu	stimme eher nicht zu	stimme eher zu	stimme eher zu	stimme zu	stimme eher zu	stimme eher zu	stimme zu	stimme zu	stimme zu	stimme eher zu	stimme eher zu	stimme zu	stimme eher zu	stimme zu	stimme eher zu	stimme zu	stimme zu	stimme eher zu	stimme eher zu	weiblich
520	stimme eher nicht zu	stimme eher nicht zu	stimme eher nicht zu	stimme nicht zu	stimme eher nicht zu	stimme nicht zu	weiss nicht	stimme eher zu	weiss nicht	stimme eher nicht zu	stimme eher nicht zu	stimme eher zu	weiss nicht	stimme eher nicht zu	stimme eher nicht zu	stimme eher zu	stimme eher zu	stimme nicht zu	stimme eher nicht zu	weiss nicht	stimme nicht zu	weiblich
521	stimme zu	stimme zu	stimme zu	stimme eher nicht zu	stimme eher nicht zu	stimme eher nicht zu	stimme eher nicht zu	stimme zu	stimme eher nicht zu	stimme eher nicht zu	stimme zu	stimme zu	stimme eher zu	stimme eher zu	stimme eher zu	stimme eher zu	stimme eher nicht zu	stimme eher nicht zu	stimme eher nicht zu	stimme zu	stimme eher zu	männlich
522	stimme eher nicht zu	stimme nicht zu	stimme eher nicht zu	stimme eher nicht zu	stimme eher nicht zu	stimme nicht zu	stimme nicht zu	stimme eher nicht zu	stimme nicht zu	stimme nicht zu	stimme eher nicht zu	stimme eher nicht zu	stimme eher nicht zu	stimme eher nicht zu	stimme eher nicht zu	stimme eher nicht zu	stimme nicht zu	stimme eher zu	stimme eher nicht zu	weiss nicht	stimme eher nicht zu	weiblich
523	stimme nicht zu	stimme eher nicht zu	weiss nicht	stimme eher nicht zu	weiss nicht	stimme nicht zu	stimme nicht zu	stimme eher nicht zu	stimme eher zu	weiss nicht	stimme eher nicht zu	stimme zu	weiss nicht	stimme eher nicht zu	weiss nicht	stimme eher nicht zu	stimme eher nicht zu	stimme eher nicht zu	stimme eher zu	weiss nicht	weiss nicht	weiblich
524	stimme eher zu	stimme eher zu	stimme eher zu	stimme eher nicht zu	stimme eher zu	stimme eher nicht zu	stimme eher nicht zu	stimme eher zu	stimme eher zu	stimme eher zu	stimme eher zu	stimme eher zu	stimme eher nicht zu	stimme eher zu	stimme eher nicht zu	stimme eher zu	stimme eher nicht zu	stimme eher nicht zu	stimme eher zu	stimme eher zu	stimme eher nicht zu	männlich
525	stimme nicht zu	stimme nicht zu	stimme nicht zu	stimme nicht zu	stimme eher nicht zu	stimme nicht zu	stimme nicht zu	stimme eher nicht zu	stimme eher nicht zu	stimme eher nicht zu	stimme eher zu	stimme eher nicht zu	stimme eher nicht zu	stimme eher zu	stimme eher nicht zu	stimme eher nicht zu	stimme eher nicht zu	stimme nicht zu	stimme nicht zu	stimme eher nicht zu	stimme eher nicht zu	männlich
527	stimme eher nicht zu	stimme eher zu	stimme zu	stimme eher zu	stimme eher zu	stimme eher zu	stimme nicht zu	stimme nicht zu	stimme eher nicht zu	stimme eher nicht zu	stimme eher zu	stimme eher nicht zu	stimme eher nicht zu	stimme nicht zu	stimme eher nicht zu	stimme eher nicht zu	stimme eher zu	stimme zu	stimme eher nicht zu	stimme eher nicht zu	stimme eher nicht zu	männlich
528	stimme eher zu	stimme eher nicht zu	stimme eher nicht zu	stimme eher nicht zu	stimme eher nicht zu	stimme eher nicht zu	stimme eher nicht zu	stimme eher nicht zu	stimme eher nicht zu	stimme eher nicht zu	stimme eher nicht zu	stimme eher zu	stimme eher nicht zu	stimme eher zu	stimme eher nicht zu	stimme eher nicht zu	stimme eher zu	stimme eher zu	stimme eher zu	stimme eher zu	stimme eher nicht zu	weiblich
529	stimme eher nicht zu	stimme eher zu	stimme eher zu	stimme eher nicht zu	stimme nicht zu	stimme nicht zu	weiss nicht	stimme eher nicht zu	stimme eher zu	weiss nicht	stimme zu	stimme eher nicht zu	stimme nicht zu	stimme nicht zu	stimme nicht zu	stimme eher nicht zu	stimme zu	stimme zu	stimme eher nicht zu	stimme eher nicht zu	stimme eher zu	weiblich
530	stimme eher nicht zu	stimme eher nicht zu	stimme nicht zu	stimme eher nicht zu	stimme eher nicht zu	stimme nicht zu	stimme nicht zu	stimme eher zu	stimme eher nicht zu	stimme eher nicht zu	stimme eher nicht zu	stimme eher nicht zu	stimme eher nicht zu	stimme eher nicht zu	stimme eher nicht zu	stimme eher nicht zu	stimme eher nicht zu	stimme eher nicht zu	stimme eher nicht zu	stimme eher zu	stimme eher nicht zu	weiblich
531	stimme nicht zu	stimme nicht zu	stimme nicht zu	stimme nicht zu	stimme eher nicht zu	stimme nicht zu	stimme eher nicht zu	stimme eher zu	stimme zu	stimme eher nicht zu	weiss nicht	stimme eher zu	stimme eher nicht zu	stimme eher zu	stimme nicht zu	stimme eher nicht zu	stimme nicht zu	stimme nicht zu	stimme eher nicht zu	stimme eher nicht zu	stimme nicht zu	männlich
532	stimme eher nicht zu	stimme eher nicht zu	stimme eher nicht zu	stimme eher nicht zu	stimme eher nicht zu	stimme eher nicht zu	stimme nicht zu	stimme eher nicht zu	stimme eher zu	stimme eher zu	stimme eher zu	stimme eher nicht zu	stimme eher nicht zu	stimme eher nicht zu	stimme eher nicht zu	stimme eher nicht zu	stimme eher nicht zu	stimme eher zu	stimme eher nicht zu	stimme eher zu	stimme eher zu	weiblich
533	stimme eher zu	stimme nicht zu	stimme nicht zu	stimme nicht zu	weiss nicht	stimme nicht zu	stimme nicht zu	stimme nicht zu	stimme eher zu	stimme zu	stimme zu	stimme nicht zu	stimme zu	stimme eher nicht zu	stimme eher nicht zu	stimme eher nicht zu	stimme nicht zu	stimme zu	stimme nicht zu	stimme eher nicht zu	stimme nicht zu	weiblich
534	stimme eher zu	stimme nicht zu	stimme nicht zu	stimme nicht zu	stimme eher nicht zu	stimme nicht zu	stimme eher nicht zu	stimme eher nicht zu	stimme eher zu	stimme eher nicht zu	stimme eher zu	stimme eher zu	stimme eher nicht zu	stimme eher nicht zu	stimme eher nicht zu	stimme eher nicht zu	stimme nicht zu	stimme nicht zu	stimme nicht zu	stimme eher nicht zu	stimme eher nicht zu	weiblich
535	stimme nicht zu	stimme nicht zu	stimme nicht zu	stimme eher nicht zu	stimme nicht zu	stimme nicht zu	stimme eher nicht zu	stimme eher zu	stimme zu	stimme zu	stimme eher zu	stimme eher zu	stimme eher zu	stimme eher zu	stimme eher nicht zu	stimme eher nicht zu	stimme nicht zu	stimme nicht zu	stimme nicht zu	stimme eher nicht zu	stimme eher nicht zu	weiblich
536	stimme eher nicht zu	stimme eher zu	stimme eher nicht zu	stimme eher nicht zu	stimme nicht zu	stimme nicht zu	stimme nicht zu	stimme eher nicht zu	stimme eher zu	stimme eher nicht zu	stimme eher nicht zu	stimme eher nicht zu	stimme nicht zu	stimme nicht zu	stimme nicht zu	stimme nicht zu	stimme eher nicht zu	stimme eher zu	stimme eher zu	stimme eher zu	stimme nicht zu	männlich
537	stimme eher zu	stimme eher nicht zu	stimme nicht zu	stimme eher nicht zu	stimme eher nicht zu	stimme nicht zu	weiss nicht	stimme eher nicht zu	stimme eher zu	weiss nicht	stimme eher nicht zu	stimme eher zu	stimme eher zu	stimme eher zu	stimme eher nicht zu	weiss nicht	stimme nicht zu	stimme eher nicht zu	stimme eher nicht zu	weiss nicht	stimme eher nicht zu	weiblich
539	stimme nicht zu	stimme nicht zu	stimme nicht zu	stimme nicht zu	stimme nicht zu	stimme nicht zu	stimme eher nicht zu	stimme nicht zu	stimme eher nicht zu	stimme eher nicht zu	stimme zu	stimme nicht zu	stimme nicht zu	stimme nicht zu	stimme nicht zu	stimme nicht zu	stimme nicht zu	stimme nicht zu	stimme nicht zu	stimme eher zu	stimme eher nicht zu	männlich
540	stimme eher zu	stimme eher nicht zu	stimme eher nicht zu	stimme eher nicht zu	stimme eher zu	stimme eher nicht zu	stimme zu	stimme eher nicht zu	stimme zu	stimme zu	stimme eher zu	stimme eher nicht zu	stimme nicht zu	stimme nicht zu	stimme nicht zu	stimme eher zu	stimme eher nicht zu	stimme eher zu	stimme eher zu	stimme eher nicht zu	stimme nicht zu	weiblich
541	weiss nicht	stimme eher zu	stimme nicht zu	stimme eher nicht zu	stimme eher nicht zu	stimme nicht zu	stimme nicht zu	stimme eher nicht zu	stimme eher zu	weiss nicht	stimme eher nicht zu	stimme eher zu	stimme nicht zu	stimme eher nicht zu	stimme eher nicht zu	stimme eher zu	stimme nicht zu	stimme eher nicht zu	stimme eher nicht zu	stimme eher zu	stimme eher nicht zu	weiblich
542	stimme eher zu	stimme zu	stimme zu	stimme eher zu	weiss nicht	stimme eher nicht zu	stimme eher zu	stimme zu	stimme zu	stimme eher zu	stimme eher zu	stimme eher zu	stimme eher zu	stimme zu	stimme eher zu	stimme eher zu	stimme eher zu	stimme eher zu	stimme eher zu	stimme eher zu	stimme eher zu	weiblich
543	stimme nicht zu	stimme nicht zu	stimme nicht zu	stimme nicht zu	stimme nicht zu	stimme nicht zu	stimme nicht zu	stimme zu	stimme zu	stimme eher nicht zu	stimme eher nicht zu	stimme eher zu	stimme nicht zu	stimme nicht zu	stimme eher nicht zu	stimme eher nicht zu	stimme nicht zu	stimme nicht zu	stimme nicht zu	stimme eher nicht zu	stimme nicht zu	weiblich
544	stimme eher nicht zu	stimme eher zu	weiss nicht	stimme eher nicht zu	weiss nicht	stimme eher nicht zu	weiss nicht	weiss nicht	weiss nicht	weiss nicht	weiss nicht	stimme eher zu	weiss nicht	weiss nicht	weiss nicht	weiss nicht	stimme eher nicht zu	stimme eher nicht zu	stimme eher nicht zu	weiss nicht	stimme nicht zu	weiblich
546	stimme eher nicht zu	stimme eher zu	stimme eher nicht zu	stimme nicht zu	stimme nicht zu	stimme nicht zu	stimme nicht zu	stimme nicht zu	stimme eher nicht zu	stimme eher nicht zu	stimme eher nicht zu	stimme eher zu	stimme nicht zu	stimme nicht zu	stimme nicht zu	stimme nicht zu	stimme eher nicht zu	stimme eher nicht zu	stimme eher nicht zu	stimme eher nicht zu	stimme eher nicht zu	weiblich
547	stimme eher zu	stimme nicht zu	stimme nicht zu	stimme nicht zu	stimme eher nicht zu	stimme nicht zu	stimme nicht zu	weiss nicht	stimme eher zu	stimme nicht zu	stimme eher nicht zu	stimme eher nicht zu	stimme nicht zu	stimme eher nicht zu	stimme eher nicht zu	stimme eher nicht zu	stimme nicht zu	stimme eher nicht zu	stimme nicht zu	stimme eher zu	stimme eher nicht zu	männlich
548	stimme nicht zu	stimme eher zu	stimme eher nicht zu	stimme nicht zu	stimme eher nicht zu	stimme nicht zu	stimme nicht zu	stimme eher nicht zu	stimme eher zu	stimme eher zu	stimme nicht zu	stimme eher nicht zu	stimme nicht zu	stimme nicht zu	stimme nicht zu	stimme nicht zu	stimme eher nicht zu	stimme eher nicht zu	stimme eher nicht zu	weiss nicht	weiss nicht	weiblich
549	stimme eher nicht zu	stimme eher zu	stimme eher nicht zu	stimme eher nicht zu	stimme eher nicht zu	stimme eher nicht zu	stimme eher nicht zu	stimme nicht zu	stimme eher nicht zu	stimme eher nicht zu	stimme eher nicht zu	stimme zu	stimme eher nicht zu	stimme eher nicht zu	stimme eher nicht zu	stimme eher nicht zu	stimme eher nicht zu	stimme eher zu	stimme eher nicht zu	stimme eher zu	stimme eher nicht zu	weiblich
550	stimme nicht zu	stimme eher nicht zu	stimme eher nicht zu	stimme eher nicht zu	stimme nicht zu	stimme nicht zu	stimme nicht zu	stimme eher nicht zu	stimme eher zu	stimme eher nicht zu	stimme eher zu	stimme eher nicht zu	stimme eher nicht zu	stimme eher nicht zu	stimme eher nicht zu	stimme eher nicht zu	stimme nicht zu	stimme nicht zu	stimme eher nicht zu	weiss nicht	stimme eher nicht zu	weiblich
551	stimme eher nicht zu	stimme eher nicht zu	stimme nicht zu	stimme nicht zu	stimme eher nicht zu	stimme nicht zu	stimme eher nicht zu	stimme eher nicht zu	stimme eher zu	stimme eher nicht zu	stimme nicht zu	stimme nicht zu	stimme eher nicht zu	stimme eher zu	stimme nicht zu	stimme eher nicht zu	stimme nicht zu	stimme eher nicht zu	stimme nicht zu	stimme nicht zu	stimme nicht zu	männlich
554	stimme eher nicht zu	stimme eher nicht zu	stimme eher nicht zu	stimme eher nicht zu	weiss nicht	stimme eher nicht zu	stimme eher nicht zu	stimme eher nicht zu	stimme eher zu	weiss nicht	weiss nicht	stimme eher nicht zu	stimme eher nicht zu	stimme eher nicht zu	stimme eher nicht zu	stimme eher nicht zu	weiss nicht	stimme zu	stimme eher nicht zu	weiss nicht	weiss nicht	weiblich
556	stimme eher nicht zu	stimme eher zu	stimme zu	stimme eher nicht zu	weiss nicht	stimme eher zu	stimme zu	stimme eher zu	stimme eher zu	stimme zu	stimme eher zu	stimme eher zu	stimme zu	stimme zu	stimme zu	stimme zu	stimme eher zu	stimme eher nicht zu	stimme eher zu	weiss nicht	stimme zu	männlich
558	stimme nicht zu	stimme eher nicht zu	stimme nicht zu	stimme nicht zu	stimme eher zu	stimme eher nicht zu	stimme eher nicht zu	stimme eher zu	stimme eher nicht zu	stimme eher nicht zu	stimme eher nicht zu	stimme eher zu	stimme eher nicht zu	stimme eher nicht zu	stimme eher zu	stimme eher nicht zu	stimme eher nicht zu	stimme eher nicht zu	stimme eher nicht zu	weiss nicht	stimme eher nicht zu	männlich
560	stimme zu	stimme eher nicht zu	stimme nicht zu	stimme nicht zu	stimme eher nicht zu	stimme nicht zu	stimme nicht zu	stimme nicht zu	stimme zu	stimme nicht zu	stimme nicht zu	stimme eher zu	stimme nicht zu	stimme zu	stimme eher nicht zu	stimme eher nicht zu	stimme eher zu	stimme eher zu	stimme nicht zu	weiss nicht	stimme eher nicht zu	weiblich
561	stimme eher zu	stimme eher zu	stimme eher nicht zu	stimme nicht zu	stimme eher zu	stimme eher nicht zu	stimme eher nicht zu	stimme eher zu	stimme eher nicht zu	stimme zu	stimme zu	stimme zu	stimme nicht zu	stimme eher nicht zu	stimme eher zu	stimme eher nicht zu	stimme nicht zu	stimme zu	stimme nicht zu	stimme eher nicht zu	stimme nicht zu	weiblich
562	stimme zu	stimme nicht zu	stimme nicht zu	stimme nicht zu	stimme nicht zu	stimme nicht zu	weiss nicht	stimme eher nicht zu	stimme eher zu	stimme eher nicht zu	stimme nicht zu	stimme nicht zu	stimme nicht zu	stimme nicht zu	stimme nicht zu	stimme eher nicht zu	stimme eher nicht zu	stimme eher nicht zu	stimme nicht zu	stimme nicht zu	stimme nicht zu	männlich
563	stimme eher nicht zu	stimme zu	stimme zu	stimme eher nicht zu	stimme eher zu	stimme eher nicht zu	stimme eher zu	stimme eher zu	stimme eher zu	stimme eher zu	stimme eher zu	stimme eher zu	stimme eher nicht zu	stimme eher nicht zu	stimme eher nicht zu	stimme eher nicht zu	stimme nicht zu	stimme nicht zu	stimme nicht zu	stimme eher nicht zu	stimme nicht zu	weiblich
564	stimme eher nicht zu	stimme eher nicht zu	stimme eher nicht zu	stimme nicht zu	stimme nicht zu	stimme nicht zu	stimme eher nicht zu	stimme eher nicht zu	stimme zu	stimme eher nicht zu	stimme eher zu	stimme eher zu	stimme eher nicht zu	stimme zu	stimme eher nicht zu	stimme eher nicht zu	stimme nicht zu	stimme nicht zu	stimme eher nicht zu	stimme eher nicht zu	stimme nicht zu	weiblich
565	stimme eher zu	stimme eher nicht zu	stimme eher nicht zu	stimme eher nicht zu	stimme eher nicht zu	stimme eher nicht zu	stimme eher nicht zu	stimme eher nicht zu	stimme eher zu	weiss nicht	stimme eher nicht zu	stimme eher zu	stimme nicht zu	stimme nicht zu	stimme nicht zu	stimme nicht zu	stimme eher zu	stimme zu	stimme nicht zu	weiss nicht	stimme nicht zu	männlich
566	stimme zu	stimme zu	stimme eher nicht zu	stimme nicht zu	stimme nicht zu	stimme nicht zu	stimme nicht zu	stimme nicht zu	stimme eher zu	stimme eher nicht zu	stimme eher nicht zu	stimme zu	stimme eher nicht zu	stimme zu	stimme eher nicht zu	stimme zu	stimme nicht zu	stimme eher nicht zu	stimme eher nicht zu	stimme eher nicht zu	stimme eher nicht zu	männlich
567	stimme eher nicht zu	stimme eher nicht zu	stimme eher nicht zu	stimme eher nicht zu	stimme eher nicht zu	stimme eher nicht zu	stimme eher nicht zu	stimme eher nicht zu	stimme zu	stimme eher nicht zu	stimme eher nicht zu	stimme eher nicht zu	stimme eher nicht zu	stimme eher nicht zu	stimme eher nicht zu	stimme zu	stimme eher nicht zu	stimme eher nicht zu	stimme eher nicht zu	stimme eher nicht zu	stimme eher nicht zu	weiblich
568	stimme nicht zu	stimme eher nicht zu	stimme eher nicht zu	stimme eher nicht zu	stimme eher zu	stimme nicht zu	stimme nicht zu	weiss nicht	weiss nicht	weiss nicht	weiss nicht	stimme zu	stimme eher nicht zu	weiss nicht	stimme eher nicht zu	weiss nicht	stimme eher nicht zu	weiss nicht	stimme eher nicht zu	weiss nicht	stimme eher nicht zu	weiblich
569	stimme zu	stimme eher nicht zu	stimme eher nicht zu	stimme eher nicht zu	stimme eher zu	stimme eher nicht zu	stimme eher zu	stimme eher nicht zu	stimme eher zu	stimme zu	stimme eher nicht zu	stimme eher nicht zu	stimme eher nicht zu	stimme eher zu	stimme eher nicht zu	stimme eher zu	stimme nicht zu	stimme eher zu	stimme eher nicht zu	stimme eher nicht zu	stimme eher nicht zu	männlich
570	stimme eher nicht zu	stimme eher nicht zu	stimme eher nicht zu	stimme nicht zu	stimme eher nicht zu	stimme eher nicht zu	stimme eher nicht zu	stimme eher nicht zu	stimme zu	stimme eher nicht zu	stimme eher nicht zu	stimme eher nicht zu	stimme eher nicht zu	stimme eher nicht zu	stimme eher nicht zu	stimme eher nicht zu	stimme eher nicht zu	stimme eher nicht zu	stimme eher nicht zu	stimme eher nicht zu	stimme eher nicht zu	männlich
573	stimme eher nicht zu	stimme nicht zu	stimme eher nicht zu	stimme eher nicht zu	stimme nicht zu	stimme nicht zu	stimme nicht zu	stimme eher nicht zu	stimme eher zu	stimme eher nicht zu	stimme eher zu	stimme eher zu	stimme nicht zu	stimme eher nicht zu	stimme eher nicht zu	stimme eher nicht zu	stimme eher nicht zu	stimme eher zu	stimme eher zu	stimme eher nicht zu	stimme nicht zu	männlich
574	stimme eher nicht zu	stimme eher nicht zu	stimme eher nicht zu	stimme eher nicht zu	stimme eher nicht zu	stimme nicht zu	stimme eher nicht zu	stimme eher zu	stimme eher zu	stimme eher zu	stimme eher zu	stimme eher zu	stimme eher nicht zu	stimme eher zu	stimme eher nicht zu	stimme eher nicht zu	stimme eher nicht zu	stimme eher nicht zu	stimme eher nicht zu	stimme eher nicht zu	stimme eher nicht zu	weiblich
575	stimme eher nicht zu	stimme eher nicht zu	stimme eher nicht zu	stimme eher nicht zu	stimme eher nicht zu	stimme eher nicht zu	stimme eher zu	stimme eher zu	stimme eher zu	stimme eher zu	stimme eher zu	stimme zu	stimme zu	stimme eher zu	stimme eher zu	stimme eher zu	stimme eher nicht zu	stimme zu	stimme eher nicht zu	stimme eher zu	stimme eher nicht zu	weiblich
576	stimme nicht zu	stimme nicht zu	stimme nicht zu	stimme nicht zu	stimme nicht zu	stimme nicht zu	stimme nicht zu	stimme eher nicht zu	stimme eher nicht zu	stimme nicht zu	stimme eher nicht zu	stimme nicht zu	stimme nicht zu	stimme nicht zu	stimme nicht zu	stimme nicht zu	stimme nicht zu	stimme nicht zu	stimme nicht zu	stimme eher zu	stimme nicht zu	männlich
577	stimme eher nicht zu	stimme eher zu	stimme eher zu	stimme eher nicht zu	stimme eher nicht zu	stimme eher nicht zu	stimme eher nicht zu	stimme eher nicht zu	stimme eher zu	stimme eher nicht zu	stimme eher zu	stimme eher zu	stimme eher nicht zu	stimme eher zu	stimme eher nicht zu	stimme eher nicht zu	stimme eher nicht zu	stimme eher nicht zu	stimme eher nicht zu	stimme eher zu	stimme eher nicht zu	weiblich
578	stimme nicht zu	stimme eher nicht zu	stimme eher nicht zu	stimme eher nicht zu	stimme eher nicht zu	stimme nicht zu	stimme eher nicht zu	stimme eher nicht zu	stimme eher zu	weiss nicht	stimme eher zu	stimme eher nicht zu	stimme eher nicht zu	stimme eher nicht zu	stimme eher nicht zu	stimme eher nicht zu	stimme nicht zu	stimme eher nicht zu	stimme eher nicht zu	stimme eher zu	stimme nicht zu	weiblich
579	stimme zu	stimme nicht zu	stimme eher nicht zu	stimme nicht zu	stimme nicht zu	stimme nicht zu	stimme eher nicht zu	stimme nicht zu	stimme eher zu	stimme eher zu	stimme eher nicht zu	stimme nicht zu	stimme nicht zu	stimme nicht zu	stimme nicht zu	stimme nicht zu	stimme nicht zu	stimme nicht zu	stimme nicht zu	stimme eher nicht zu	stimme nicht zu	männlich
580	stimme eher zu	stimme nicht zu	stimme eher nicht zu	stimme nicht zu	weiss nicht	stimme nicht zu	weiss nicht	stimme eher nicht zu	weiss nicht	weiss nicht	weiss nicht	stimme nicht zu	stimme nicht zu	stimme nicht zu	weiss nicht	weiss nicht	stimme eher nicht zu	stimme eher nicht zu	weiss nicht	weiss nicht	stimme eher nicht zu	männlich
581	stimme eher nicht zu	stimme eher nicht zu	stimme eher zu	stimme eher nicht zu	stimme eher zu	stimme eher nicht zu	stimme eher nicht zu	stimme eher nicht zu	stimme eher zu	stimme eher zu	stimme eher nicht zu	stimme eher nicht zu	stimme eher zu	stimme eher zu	stimme eher nicht zu	stimme eher nicht zu	stimme eher nicht zu	stimme eher nicht zu	stimme eher nicht zu	stimme eher nicht zu	stimme eher nicht zu	weiblich
583	stimme eher nicht zu	stimme nicht zu	stimme nicht zu	stimme nicht zu	stimme eher nicht zu	stimme nicht zu	stimme nicht zu	stimme nicht zu	stimme zu	stimme zu	stimme eher nicht zu	stimme zu	stimme nicht zu	stimme nicht zu	stimme nicht zu	stimme nicht zu	stimme nicht zu	stimme nicht zu	stimme nicht zu	weiss nicht	stimme nicht zu	männlich
584	stimme eher zu	stimme eher zu	stimme eher nicht zu	stimme eher zu	weiss nicht	stimme nicht zu	weiss nicht	stimme eher nicht zu	stimme eher zu	stimme eher zu	weiss nicht	stimme eher zu	weiss nicht	stimme eher nicht zu	stimme eher nicht zu	stimme eher zu	stimme eher nicht zu	stimme zu	stimme eher nicht zu	weiss nicht	stimme eher nicht zu	weiblich
585	stimme eher nicht zu	stimme eher zu	stimme eher nicht zu	stimme eher nicht zu	weiss nicht	stimme eher nicht zu	weiss nicht	weiss nicht	stimme eher zu	weiss nicht	weiss nicht	stimme eher zu	weiss nicht	weiss nicht	stimme eher nicht zu	stimme eher zu	stimme eher zu	stimme eher zu	stimme eher zu	weiss nicht	stimme eher nicht zu	weiblich
586	stimme zu	stimme eher zu	stimme eher zu	stimme eher zu	stimme eher zu	stimme zu	stimme eher zu	stimme eher nicht zu	stimme eher zu	stimme zu	stimme zu	stimme eher zu	stimme eher nicht zu	stimme eher nicht zu	stimme eher nicht zu	stimme zu	stimme nicht zu	stimme nicht zu	stimme nicht zu	stimme eher zu	stimme eher nicht zu	weiblich
587	stimme eher nicht zu	stimme nicht zu	stimme nicht zu	stimme nicht zu	stimme eher nicht zu	stimme nicht zu	stimme nicht zu	stimme zu	stimme zu	stimme eher zu	stimme eher zu	stimme eher zu	stimme eher nicht zu	stimme zu	stimme eher zu	stimme eher zu	stimme nicht zu	stimme nicht zu	stimme nicht zu	stimme nicht zu	stimme nicht zu	weiblich
588	stimme eher nicht zu	stimme zu	stimme zu	stimme zu	stimme zu	stimme eher nicht zu	stimme zu	stimme zu	stimme nicht zu	stimme zu	stimme zu	stimme eher nicht zu	stimme eher nicht zu	stimme zu	stimme zu	stimme zu	stimme zu	stimme eher zu	stimme zu	stimme zu	stimme zu	weiblich
589	stimme nicht zu	stimme eher nicht zu	stimme eher nicht zu	stimme nicht zu	stimme eher nicht zu	stimme eher nicht zu	stimme nicht zu	stimme nicht zu	stimme nicht zu	stimme eher zu	stimme eher nicht zu	stimme zu	stimme eher nicht zu	stimme zu	stimme eher nicht zu	stimme eher zu	stimme nicht zu	stimme zu	stimme nicht zu	stimme zu	stimme zu	männlich
590	stimme nicht zu	stimme eher nicht zu	stimme eher nicht zu	stimme eher nicht zu	stimme nicht zu	stimme nicht zu	stimme eher nicht zu	stimme zu	stimme zu	stimme eher nicht zu	stimme eher zu	stimme zu	weiss nicht	stimme eher nicht zu	stimme eher zu	stimme eher nicht zu	stimme eher nicht zu	stimme eher nicht zu	stimme eher nicht zu	weiss nicht	stimme eher nicht zu	weiblich
591	stimme eher nicht zu	stimme eher nicht zu	stimme eher nicht zu	stimme eher zu	stimme eher zu	stimme nicht zu	stimme nicht zu	stimme eher nicht zu	stimme eher nicht zu	stimme eher zu	weiss nicht	stimme eher nicht zu	stimme eher nicht zu	stimme eher nicht zu	stimme eher nicht zu	stimme eher nicht zu	stimme eher zu	stimme eher nicht zu	stimme eher nicht zu	stimme eher zu	stimme eher nicht zu	weiblich
592	stimme nicht zu	stimme eher nicht zu	stimme eher nicht zu	stimme nicht zu	stimme nicht zu	stimme eher zu	stimme nicht zu	stimme eher nicht zu	stimme eher zu	weiss nicht	weiss nicht	stimme eher zu	stimme eher zu	stimme eher zu	stimme eher nicht zu	stimme eher nicht zu	stimme nicht zu	stimme nicht zu	stimme nicht zu	stimme nicht zu	stimme nicht zu	weiblich
593	stimme eher zu	stimme zu	stimme eher zu	stimme eher nicht zu	stimme eher zu	stimme eher zu	weiss nicht	stimme eher nicht zu	stimme eher zu	weiss nicht	weiss nicht	stimme eher zu	stimme eher nicht zu	weiss nicht	stimme eher nicht zu	stimme eher nicht zu	stimme eher nicht zu	stimme eher nicht zu	stimme eher zu	stimme eher zu	stimme eher nicht zu	weiblich
594	stimme nicht zu	weiss nicht	stimme eher nicht zu	stimme eher nicht zu	weiss nicht	stimme eher nicht zu	stimme eher nicht zu	weiss nicht	stimme eher zu	weiss nicht	stimme eher zu	stimme zu	stimme eher nicht zu	stimme zu	stimme zu	stimme eher zu	stimme eher nicht zu	stimme eher nicht zu	stimme eher nicht zu	stimme eher zu	stimme eher nicht zu	männlich
596	stimme eher zu	stimme zu	stimme eher nicht zu	stimme zu	stimme eher nicht zu	stimme eher nicht zu	stimme eher nicht zu	stimme eher zu	stimme zu	stimme zu	stimme zu	stimme eher zu	stimme nicht zu	stimme eher zu	stimme eher nicht zu	stimme zu	stimme eher nicht zu	stimme eher nicht zu	stimme eher zu	stimme zu	stimme eher nicht zu	weiblich
597	stimme nicht zu	stimme nicht zu	stimme nicht zu	stimme nicht zu	stimme nicht zu	stimme nicht zu	stimme nicht zu	stimme nicht zu	stimme eher nicht zu	stimme nicht zu	stimme nicht zu	stimme nicht zu	stimme nicht zu	stimme nicht zu	stimme nicht zu	stimme nicht zu	stimme nicht zu	stimme zu	stimme nicht zu	weiss nicht	weiss nicht	weiblich
598	stimme eher nicht zu	stimme nicht zu	stimme eher nicht zu	stimme nicht zu	stimme eher nicht zu	stimme nicht zu	stimme eher zu	stimme eher nicht zu	stimme zu	stimme eher zu	stimme zu	stimme eher zu	stimme eher nicht zu	stimme eher nicht zu	stimme eher nicht zu	stimme eher nicht zu	stimme nicht zu	stimme eher nicht zu	stimme eher nicht zu	weiss nicht	stimme eher nicht zu	männlich
599	stimme nicht zu	stimme nicht zu	stimme nicht zu	stimme nicht zu	stimme eher nicht zu	stimme nicht zu	stimme eher nicht zu	stimme nicht zu	stimme eher nicht zu	stimme eher nicht zu	weiss nicht	stimme eher nicht zu	stimme nicht zu	stimme nicht zu	stimme eher nicht zu	stimme eher nicht zu	stimme nicht zu	stimme zu	stimme eher nicht zu	stimme eher nicht zu	stimme eher nicht zu	männlich
600	stimme eher zu	stimme eher zu	stimme eher nicht zu	stimme eher nicht zu	stimme eher nicht zu	stimme nicht zu	stimme eher zu	stimme eher nicht zu	stimme eher nicht zu	stimme zu	stimme eher zu	stimme zu	stimme eher nicht zu	stimme eher nicht zu	stimme eher nicht zu	stimme eher nicht zu	stimme eher nicht zu	stimme eher nicht zu	stimme eher nicht zu	stimme eher nicht zu	stimme eher nicht zu	weiblich
601	stimme nicht zu	stimme eher nicht zu	weiss nicht	stimme eher nicht zu	stimme eher nicht zu	stimme eher nicht zu	stimme eher nicht zu	weiss nicht	stimme eher zu	weiss nicht	weiss nicht	weiss nicht	weiss nicht	stimme eher nicht zu	stimme eher nicht zu	stimme eher nicht zu	stimme eher nicht zu	weiss nicht	stimme eher nicht zu	weiss nicht	weiss nicht	weiblich
602	stimme zu	stimme eher nicht zu	stimme eher nicht zu	stimme nicht zu	stimme nicht zu	stimme nicht zu	stimme nicht zu	stimme eher nicht zu	stimme eher zu	stimme nicht zu	stimme nicht zu	stimme eher nicht zu	stimme nicht zu	stimme nicht zu	stimme nicht zu	stimme nicht zu	stimme nicht zu	stimme zu	stimme eher nicht zu	stimme eher nicht zu	stimme eher nicht zu	weiblich
603	stimme eher zu	stimme zu	stimme zu	stimme eher zu	stimme eher nicht zu	stimme eher zu	stimme eher nicht zu	stimme eher nicht zu	stimme eher zu	stimme eher zu	stimme eher nicht zu	stimme eher zu	stimme eher nicht zu	stimme eher zu	stimme eher nicht zu	stimme eher nicht zu	stimme eher zu	stimme zu	stimme zu	stimme zu	stimme eher nicht zu	weiblich
604	stimme eher zu	stimme zu	stimme zu	stimme eher zu	stimme zu	stimme eher nicht zu	stimme eher nicht zu	stimme zu	stimme eher zu	stimme nicht zu	stimme eher zu	stimme eher zu	stimme eher zu	weiss nicht	weiss nicht	stimme eher zu	stimme zu	weiss nicht	stimme eher nicht zu	stimme eher nicht zu	stimme eher nicht zu	weiblich
605	stimme eher zu	stimme eher nicht zu	stimme eher nicht zu	stimme eher nicht zu	stimme eher nicht zu	stimme eher nicht zu	stimme eher nicht zu	stimme eher nicht zu	stimme eher zu	stimme eher zu	stimme eher zu	stimme eher zu	stimme eher nicht zu	stimme eher nicht zu	stimme eher nicht zu	stimme eher nicht zu	stimme eher nicht zu	stimme eher nicht zu	stimme eher nicht zu	stimme eher zu	stimme eher nicht zu	männlich
606	stimme eher nicht zu	stimme nicht zu	stimme nicht zu	stimme nicht zu	stimme eher zu	stimme nicht zu	stimme eher zu	stimme nicht zu	stimme eher nicht zu	stimme eher zu	stimme nicht zu	stimme nicht zu	stimme nicht zu	stimme nicht zu	stimme nicht zu	stimme nicht zu	stimme nicht zu	stimme nicht zu	stimme nicht zu	stimme nicht zu	stimme nicht zu	weiblich
609	stimme zu	stimme eher nicht zu	stimme eher zu	stimme eher nicht zu	stimme eher zu	stimme eher nicht zu	stimme eher nicht zu	stimme eher nicht zu	stimme eher zu	stimme eher zu	stimme eher zu	stimme zu	stimme eher nicht zu	stimme eher zu	stimme eher zu	stimme eher zu	stimme eher nicht zu	stimme eher nicht zu	stimme eher nicht zu	weiss nicht	stimme eher nicht zu	weiblich
610	stimme zu	stimme eher nicht zu	stimme eher nicht zu	stimme eher nicht zu	stimme eher nicht zu	stimme eher nicht zu	stimme eher nicht zu	stimme eher nicht zu	stimme eher nicht zu	stimme eher nicht zu	stimme eher zu	stimme eher zu	stimme eher zu	stimme eher zu	stimme eher nicht zu	stimme eher nicht zu	stimme eher nicht zu	stimme eher zu	stimme eher nicht zu	stimme eher zu	stimme eher nicht zu	weiblich
611	stimme eher nicht zu	stimme eher nicht zu	stimme eher nicht zu	stimme eher nicht zu	weiss nicht	stimme nicht zu	stimme eher nicht zu	stimme eher nicht zu	stimme eher zu	stimme nicht zu	weiss nicht	stimme eher zu	stimme nicht zu	stimme eher zu	stimme eher zu	stimme eher zu	stimme eher nicht zu	stimme eher nicht zu	stimme eher nicht zu	weiss nicht	weiss nicht	weiblich
612	stimme eher nicht zu	stimme eher zu	stimme zu	stimme eher zu	stimme eher zu	stimme eher nicht zu	stimme zu	stimme eher zu	stimme eher zu	stimme eher zu	stimme eher zu	stimme eher zu	stimme eher nicht zu	stimme eher zu	stimme eher nicht zu	stimme eher nicht zu	stimme eher nicht zu	stimme eher nicht zu	stimme eher nicht zu	weiss nicht	weiss nicht	weiblich
613	stimme eher zu	stimme eher zu	weiss nicht	stimme zu	weiss nicht	stimme nicht zu	weiss nicht	weiss nicht	stimme zu	stimme zu	stimme eher zu	stimme eher zu	stimme nicht zu	stimme zu	stimme eher zu	stimme eher zu	weiss nicht	stimme eher zu	stimme eher zu	weiss nicht	weiss nicht	weiblich
614	stimme eher zu	stimme eher zu	stimme eher nicht zu	stimme eher nicht zu	weiss nicht	stimme eher nicht zu	stimme nicht zu	stimme eher zu	stimme zu	weiss nicht	stimme eher zu	stimme eher zu	stimme eher nicht zu	stimme eher nicht zu	stimme eher nicht zu	stimme eher nicht zu	stimme eher nicht zu	stimme eher nicht zu	stimme eher nicht zu	stimme eher nicht zu	stimme eher nicht zu	männlich
615	weiss nicht	stimme zu	stimme eher zu	stimme eher nicht zu	weiss nicht	stimme eher zu	stimme eher zu	stimme zu	stimme zu	stimme zu	weiss nicht	stimme eher zu	stimme nicht zu	stimme eher nicht zu	stimme eher nicht zu	stimme eher nicht zu	stimme eher nicht zu	stimme zu	stimme eher zu	stimme eher zu	stimme eher zu	weiblich
616	stimme eher nicht zu	stimme zu	stimme eher zu	stimme zu	stimme zu	stimme eher nicht zu	stimme zu	stimme eher zu	stimme eher zu	stimme eher zu	stimme eher zu	stimme eher nicht zu	stimme eher zu	stimme zu	stimme eher zu	stimme zu	stimme eher zu	stimme eher zu	stimme eher zu	stimme eher nicht zu	stimme eher zu	weiblich
617	stimme eher zu	stimme eher nicht zu	stimme nicht zu	stimme nicht zu	stimme nicht zu	stimme nicht zu	stimme eher zu	stimme nicht zu	stimme zu	stimme zu	stimme eher zu	stimme nicht zu	stimme nicht zu	stimme zu	stimme nicht zu	stimme eher nicht zu	stimme eher nicht zu	stimme nicht zu	stimme nicht zu	stimme eher nicht zu	stimme eher nicht zu	männlich
618	weiss nicht	stimme eher nicht zu	stimme eher zu	stimme eher nicht zu	stimme eher nicht zu	stimme nicht zu	stimme nicht zu	stimme eher zu	stimme eher zu	stimme eher zu	stimme eher zu	stimme eher zu	stimme eher zu	stimme eher zu	stimme eher nicht zu	stimme eher nicht zu	stimme eher nicht zu	stimme eher nicht zu	stimme eher nicht zu	weiss nicht	stimme eher nicht zu	weiblich
619	stimme nicht zu	stimme eher nicht zu	stimme nicht zu	stimme nicht zu	weiss nicht	stimme nicht zu	weiss nicht	stimme nicht zu	stimme eher nicht zu	stimme nicht zu	stimme nicht zu	stimme nicht zu	stimme eher nicht zu	stimme eher nicht zu	stimme eher nicht zu	stimme eher nicht zu	stimme eher nicht zu	stimme eher nicht zu	stimme eher nicht zu	weiss nicht	stimme nicht zu	weiblich
620	stimme nicht zu	stimme eher zu	stimme eher nicht zu	stimme eher nicht zu	stimme eher nicht zu	stimme eher nicht zu	stimme eher nicht zu	stimme eher zu	stimme eher nicht zu	stimme eher nicht zu	stimme eher nicht zu	stimme zu	stimme eher zu	stimme eher zu	stimme eher nicht zu	stimme nicht zu	stimme eher nicht zu	stimme nicht zu	stimme eher nicht zu	weiss nicht	stimme nicht zu	männlich
621	stimme eher zu	stimme eher zu	stimme eher zu	stimme eher zu	stimme nicht zu	stimme nicht zu	stimme nicht zu	stimme zu	stimme eher zu	stimme nicht zu	stimme nicht zu	stimme eher zu	stimme nicht zu	stimme eher zu	stimme eher nicht zu	stimme eher nicht zu	stimme eher nicht zu	stimme zu	stimme eher zu	stimme eher zu	stimme eher zu	männlich
622	stimme zu	stimme nicht zu	stimme nicht zu	stimme nicht zu	stimme eher nicht zu	stimme nicht zu	weiss nicht	stimme zu	stimme eher nicht zu	weiss nicht	weiss nicht	stimme nicht zu	weiss nicht	stimme eher zu	stimme eher nicht zu	stimme eher nicht zu	weiss nicht	stimme zu	weiss nicht	weiss nicht	stimme eher nicht zu	weiblich
623	stimme eher zu	stimme eher nicht zu	stimme eher nicht zu	stimme eher nicht zu	weiss nicht	stimme eher nicht zu	stimme eher nicht zu	stimme zu	stimme eher zu	weiss nicht	stimme zu	stimme zu	stimme eher zu	stimme nicht zu	weiss nicht	stimme eher nicht zu	weiss nicht	stimme eher zu	stimme eher zu	weiss nicht	stimme eher zu	weiblich
626	stimme eher zu	stimme eher zu	stimme zu	stimme eher zu	stimme eher zu	stimme eher zu	weiss nicht	stimme eher zu	stimme nicht zu	stimme eher zu	stimme eher nicht zu	stimme zu	stimme nicht zu	stimme eher zu	stimme nicht zu	stimme nicht zu	stimme eher zu	stimme eher nicht zu	stimme eher zu	weiss nicht	weiss nicht	weiblich
627	stimme eher zu	stimme eher zu	stimme eher zu	stimme eher nicht zu	stimme eher nicht zu	stimme eher nicht zu	stimme eher zu	weiss nicht	stimme zu	weiss nicht	weiss nicht	stimme zu	stimme eher nicht zu	stimme eher zu	stimme eher zu	stimme eher nicht zu	stimme eher nicht zu	stimme eher nicht zu	stimme eher nicht zu	weiss nicht	weiss nicht	männlich
628	stimme nicht zu	stimme nicht zu	stimme nicht zu	stimme nicht zu	stimme nicht zu	stimme nicht zu	stimme nicht zu	stimme nicht zu	stimme eher zu	stimme eher nicht zu	stimme nicht zu	stimme nicht zu	stimme eher zu	stimme eher nicht zu	stimme eher nicht zu	stimme eher nicht zu	stimme nicht zu	stimme eher nicht zu	stimme nicht zu	stimme eher nicht zu	stimme nicht zu	weiblich
630	stimme nicht zu	stimme nicht zu	stimme nicht zu	stimme eher nicht zu	stimme nicht zu	stimme nicht zu	stimme nicht zu	stimme eher nicht zu	stimme eher zu	stimme nicht zu	stimme eher nicht zu	stimme eher zu	stimme eher zu	stimme eher nicht zu	stimme nicht zu	stimme eher nicht zu	stimme eher nicht zu	stimme nicht zu	stimme nicht zu	stimme eher nicht zu	stimme nicht zu	männlich
631	stimme eher nicht zu	stimme zu	stimme eher nicht zu	stimme zu	stimme eher nicht zu	stimme nicht zu	weiss nicht	stimme zu	stimme zu	stimme eher nicht zu	stimme nicht zu	stimme eher zu	stimme eher nicht zu	stimme eher nicht zu	stimme eher nicht zu	stimme eher nicht zu	stimme eher nicht zu	stimme zu	stimme eher nicht zu	stimme zu	stimme zu	männlich
632	stimme zu	stimme zu	stimme zu	stimme eher nicht zu	stimme zu	stimme eher zu	stimme zu	stimme eher zu	stimme eher zu	stimme zu	stimme zu	stimme zu	stimme zu	stimme zu	stimme eher nicht zu	stimme zu	stimme eher zu	stimme eher nicht zu	stimme zu	stimme zu	stimme zu	männlich
633	stimme eher nicht zu	stimme eher nicht zu	stimme nicht zu	stimme nicht zu	stimme nicht zu	stimme nicht zu	stimme nicht zu	stimme nicht zu	stimme eher zu	stimme eher zu	stimme eher nicht zu	stimme eher zu	stimme eher nicht zu	stimme eher nicht zu	stimme eher nicht zu	stimme eher nicht zu	stimme nicht zu	stimme eher nicht zu	stimme eher nicht zu	stimme eher nicht zu	stimme eher nicht zu	weiblich
634	stimme eher zu	stimme nicht zu	stimme nicht zu	stimme nicht zu	stimme zu	stimme nicht zu	stimme nicht zu	weiss nicht	stimme eher zu	stimme eher zu	stimme eher nicht zu	stimme nicht zu	stimme nicht zu	stimme eher zu	stimme nicht zu	stimme eher zu	stimme nicht zu	stimme nicht zu	stimme nicht zu	stimme zu	weiss nicht	weiblich
635	stimme zu	stimme eher nicht zu	stimme eher nicht zu	stimme eher nicht zu	stimme eher nicht zu	stimme eher nicht zu	stimme eher nicht zu	stimme eher nicht zu	stimme zu	stimme eher nicht zu	stimme eher nicht zu	stimme eher nicht zu	stimme eher nicht zu	stimme eher nicht zu	stimme eher nicht zu	stimme eher nicht zu	stimme eher nicht zu	stimme eher nicht zu	stimme eher nicht zu	weiss nicht	stimme nicht zu	weiblich
636	stimme eher zu	stimme eher nicht zu	stimme eher nicht zu	stimme nicht zu	stimme nicht zu	stimme nicht zu	stimme eher nicht zu	stimme eher nicht zu	stimme zu	stimme eher nicht zu	stimme eher zu	stimme eher zu	stimme eher nicht zu	stimme eher nicht zu	stimme eher nicht zu	stimme eher nicht zu	stimme eher nicht zu	stimme eher zu	stimme eher nicht zu	stimme eher nicht zu	stimme eher nicht zu	männlich
637	stimme eher zu	stimme zu	stimme nicht zu	weiss nicht	weiss nicht	weiss nicht	weiss nicht	weiss nicht	weiss nicht	weiss nicht	weiss nicht	stimme zu	stimme zu	weiss nicht	weiss nicht	weiss nicht	stimme nicht zu	stimme nicht zu	stimme nicht zu	stimme nicht zu	stimme nicht zu	weiblich
638	stimme eher nicht zu	stimme eher zu	stimme eher nicht zu	weiss nicht	stimme eher nicht zu	stimme eher nicht zu	stimme zu	stimme zu	stimme eher nicht zu	stimme eher nicht zu	stimme zu	stimme eher nicht zu	stimme nicht zu	stimme eher zu	stimme eher nicht zu	stimme eher nicht zu	stimme eher zu	stimme nicht zu	stimme eher nicht zu	stimme eher nicht zu	stimme nicht zu	männlich
639	stimme zu	stimme eher nicht zu	stimme eher nicht zu	stimme eher nicht zu	stimme eher nicht zu	stimme eher nicht zu	stimme eher zu	stimme eher nicht zu	stimme eher zu	stimme eher zu	stimme eher zu	stimme eher nicht zu	stimme eher nicht zu	stimme eher zu	stimme eher nicht zu	stimme eher zu	stimme eher nicht zu	stimme eher nicht zu	stimme eher nicht zu	stimme eher zu	stimme eher nicht zu	weiblich
640	stimme eher zu	stimme eher zu	stimme eher nicht zu	stimme eher nicht zu	stimme eher zu	stimme nicht zu	stimme eher zu	stimme eher nicht zu	stimme eher zu	stimme eher zu	stimme eher nicht zu	stimme eher zu	stimme zu	stimme zu	stimme eher nicht zu	stimme eher nicht zu	stimme nicht zu	stimme nicht zu	stimme nicht zu	stimme eher nicht zu	stimme eher nicht zu	männlich
641	stimme eher zu	stimme zu	stimme eher zu	stimme zu	stimme nicht zu	stimme eher nicht zu	stimme eher nicht zu	stimme eher zu	stimme eher zu	stimme eher nicht zu	stimme eher zu	stimme eher nicht zu	stimme eher nicht zu	stimme eher nicht zu	stimme eher nicht zu	stimme eher nicht zu	stimme nicht zu	stimme nicht zu	stimme eher nicht zu	stimme eher nicht zu	stimme nicht zu	männlich
642	stimme eher nicht zu	stimme eher nicht zu	stimme eher nicht zu	stimme nicht zu	stimme nicht zu	stimme nicht zu	stimme eher nicht zu	weiss nicht	stimme eher nicht zu	stimme eher nicht zu	stimme eher nicht zu	stimme zu	stimme eher nicht zu	stimme eher zu	weiss nicht	stimme eher nicht zu	stimme nicht zu	stimme nicht zu	stimme nicht zu	stimme nicht zu	stimme nicht zu	männlich
643	stimme eher zu	stimme eher nicht zu	stimme eher zu	stimme eher nicht zu	stimme nicht zu	stimme nicht zu	stimme eher nicht zu	stimme eher nicht zu	stimme eher zu	stimme eher nicht zu	stimme zu	stimme eher zu	stimme eher nicht zu	stimme eher nicht zu	stimme eher nicht zu	stimme nicht zu	stimme nicht zu	stimme eher nicht zu	stimme eher nicht zu	stimme eher nicht zu	stimme eher nicht zu	männlich
644	stimme nicht zu	stimme nicht zu	stimme nicht zu	stimme eher nicht zu	stimme nicht zu	stimme nicht zu	stimme eher nicht zu	stimme eher nicht zu	weiss nicht	stimme eher nicht zu	stimme eher nicht zu	stimme eher zu	stimme eher nicht zu	stimme eher zu	stimme eher nicht zu	stimme eher nicht zu	stimme eher nicht zu	stimme nicht zu	stimme nicht zu	weiss nicht	stimme eher nicht zu	weiblich
645	stimme eher zu	stimme eher zu	stimme eher nicht zu	stimme eher zu	stimme eher nicht zu	stimme eher nicht zu	stimme zu	stimme zu	stimme zu	stimme zu	stimme zu	stimme zu	stimme eher nicht zu	stimme eher zu	stimme eher zu	stimme eher zu	stimme zu	stimme eher zu	stimme eher zu	weiss nicht	weiss nicht	weiblich
646	stimme eher zu	stimme eher zu	stimme eher nicht zu	stimme eher nicht zu	stimme eher nicht zu	stimme nicht zu	stimme eher nicht zu	stimme nicht zu	stimme eher zu	stimme eher nicht zu	stimme eher zu	stimme zu	stimme eher zu	stimme zu	stimme zu	stimme eher zu	stimme eher nicht zu	stimme eher nicht zu	stimme eher nicht zu	stimme eher zu	stimme eher nicht zu	weiblich
647	stimme zu	stimme eher nicht zu	stimme eher nicht zu	stimme eher nicht zu	stimme eher zu	stimme eher nicht zu	stimme eher nicht zu	stimme eher nicht zu	stimme zu	stimme eher nicht zu	stimme eher nicht zu	stimme eher zu	stimme eher nicht zu	stimme eher nicht zu	stimme eher nicht zu	stimme eher nicht zu	stimme eher nicht zu	stimme eher nicht zu	stimme eher nicht zu	stimme eher nicht zu	stimme eher nicht zu	weiblich
648	stimme eher nicht zu	stimme eher zu	stimme eher nicht zu	stimme eher nicht zu	stimme eher zu	stimme nicht zu	weiss nicht	stimme eher zu	stimme eher zu	stimme eher zu	stimme eher zu	stimme eher zu	weiss nicht	stimme eher zu	stimme eher nicht zu	stimme eher nicht zu	stimme eher nicht zu	stimme zu	stimme eher zu	weiss nicht	weiss nicht	weiblich
649	stimme nicht zu	stimme eher zu	stimme nicht zu	stimme nicht zu	stimme nicht zu	stimme nicht zu	stimme eher nicht zu	stimme eher zu	stimme eher zu	weiss nicht	stimme nicht zu	stimme eher zu	stimme eher nicht zu	stimme eher nicht zu	stimme eher nicht zu	stimme eher nicht zu	stimme eher nicht zu	stimme eher zu	stimme eher nicht zu	stimme eher nicht zu	stimme eher nicht zu	männlich
650	stimme nicht zu	stimme eher nicht zu	stimme nicht zu	stimme eher nicht zu	stimme eher nicht zu	stimme nicht zu	stimme nicht zu	stimme eher nicht zu	stimme eher nicht zu	stimme eher nicht zu	stimme nicht zu	stimme eher nicht zu	stimme nicht zu	stimme nicht zu	stimme nicht zu	stimme eher nicht zu	stimme eher nicht zu	stimme eher nicht zu	stimme eher nicht zu	stimme eher nicht zu	stimme nicht zu	männlich
651	stimme eher nicht zu	stimme nicht zu	stimme nicht zu	stimme nicht zu	stimme nicht zu	stimme nicht zu	stimme nicht zu	stimme nicht zu	stimme eher nicht zu	stimme nicht zu	stimme nicht zu	stimme eher nicht zu	stimme nicht zu	stimme eher nicht zu	stimme nicht zu	stimme nicht zu	weiss nicht	stimme eher nicht zu	stimme eher nicht zu	weiss nicht	stimme eher nicht zu	weiblich
652	stimme eher nicht zu	stimme nicht zu	stimme nicht zu	stimme nicht zu	stimme eher nicht zu	stimme nicht zu	stimme eher nicht zu	stimme nicht zu	stimme eher nicht zu	stimme eher nicht zu	stimme eher zu	stimme nicht zu	stimme nicht zu	stimme nicht zu	stimme nicht zu	stimme nicht zu	stimme nicht zu	stimme eher nicht zu	stimme nicht zu	stimme eher nicht zu	stimme nicht zu	weiblich
653	stimme eher nicht zu	stimme eher nicht zu	stimme eher nicht zu	stimme eher nicht zu	stimme eher nicht zu	stimme nicht zu	stimme eher nicht zu	stimme eher nicht zu	stimme eher zu	stimme eher nicht zu	stimme eher nicht zu	stimme eher zu	stimme eher nicht zu	stimme eher zu	stimme eher nicht zu	stimme nicht zu	stimme nicht zu	stimme eher nicht zu	stimme eher nicht zu	stimme eher zu	stimme nicht zu	weiblich
654	stimme eher zu	stimme eher nicht zu	weiss nicht	stimme eher nicht zu	stimme eher nicht zu	stimme eher nicht zu	weiss nicht	stimme eher zu	stimme eher zu	stimme eher zu	stimme eher zu	stimme eher zu	stimme eher nicht zu	weiss nicht	stimme eher nicht zu	weiss nicht	stimme eher nicht zu	stimme nicht zu	stimme eher nicht zu	stimme eher zu	stimme eher nicht zu	männlich
655	stimme eher nicht zu	stimme nicht zu	stimme nicht zu	stimme nicht zu	stimme nicht zu	stimme nicht zu	stimme eher nicht zu	stimme nicht zu	stimme eher zu	stimme eher zu	stimme eher nicht zu	stimme nicht zu	weiss nicht	weiss nicht	stimme nicht zu	stimme eher nicht zu	stimme nicht zu	stimme eher zu	stimme nicht zu	stimme eher nicht zu	stimme nicht zu	weiblich
657	stimme nicht zu	stimme nicht zu	stimme nicht zu	stimme nicht zu	stimme nicht zu	stimme nicht zu	stimme nicht zu	stimme nicht zu	stimme eher nicht zu	stimme eher nicht zu	stimme nicht zu	stimme nicht zu	stimme nicht zu	stimme nicht zu	stimme nicht zu	stimme nicht zu	stimme nicht zu	stimme zu	stimme nicht zu	stimme nicht zu	stimme zu	männlich
658	stimme eher nicht zu	stimme nicht zu	weiss nicht	stimme nicht zu	stimme eher nicht zu	stimme eher nicht zu	weiss nicht	weiss nicht	weiss nicht	weiss nicht	weiss nicht	weiss nicht	weiss nicht	weiss nicht	weiss nicht	weiss nicht	stimme eher zu	stimme eher nicht zu	stimme eher nicht zu	weiss nicht	stimme eher nicht zu	weiblich
659	stimme eher nicht zu	stimme eher nicht zu	stimme eher nicht zu	stimme eher nicht zu	stimme eher zu	stimme eher nicht zu	stimme eher nicht zu	stimme eher zu	stimme eher zu	stimme eher zu	stimme eher zu	stimme eher nicht zu	stimme eher zu	stimme eher zu	stimme eher zu	stimme eher nicht zu	stimme eher nicht zu	stimme eher nicht zu	stimme eher nicht zu	stimme zu	stimme eher nicht zu	weiblich
660	stimme eher zu	stimme nicht zu	stimme nicht zu	stimme nicht zu	stimme eher nicht zu	stimme nicht zu	stimme eher nicht zu	stimme eher nicht zu	stimme eher zu	stimme eher nicht zu	stimme eher nicht zu	stimme eher zu	stimme nicht zu	stimme eher zu	stimme eher nicht zu	stimme eher nicht zu	stimme eher nicht zu	stimme eher nicht zu	stimme nicht zu	stimme eher zu	stimme eher nicht zu	männlich
661	stimme nicht zu	stimme eher nicht zu	stimme eher nicht zu	stimme nicht zu	stimme eher nicht zu	stimme nicht zu	stimme eher nicht zu	stimme eher zu	stimme eher nicht zu	stimme eher nicht zu	stimme eher nicht zu	stimme eher zu	stimme eher zu	stimme eher zu	stimme eher nicht zu	stimme eher nicht zu	stimme eher nicht zu	stimme eher zu	stimme eher nicht zu	stimme eher nicht zu	stimme nicht zu	weiblich
662	stimme nicht zu	stimme zu	stimme eher nicht zu	stimme eher nicht zu	stimme eher zu	stimme nicht zu	stimme eher nicht zu	stimme eher zu	stimme eher zu	stimme eher zu	stimme eher zu	stimme eher zu	stimme nicht zu	stimme nicht zu	stimme nicht zu	stimme eher nicht zu	stimme nicht zu	stimme nicht zu	stimme nicht zu	stimme nicht zu	stimme nicht zu	weiblich
663	stimme nicht zu	stimme eher nicht zu	stimme nicht zu	stimme eher nicht zu	stimme eher zu	stimme nicht zu	stimme nicht zu	stimme eher nicht zu	stimme eher nicht zu	stimme eher nicht zu	stimme eher nicht zu	stimme eher nicht zu	stimme nicht zu	stimme nicht zu	stimme nicht zu	stimme nicht zu	stimme eher zu	stimme zu	stimme eher zu	stimme eher zu	stimme eher zu	männlich
664	stimme nicht zu	stimme eher zu	stimme eher nicht zu	stimme eher nicht zu	weiss nicht	stimme nicht zu	weiss nicht	stimme zu	stimme zu	stimme zu	stimme eher zu	stimme eher zu	stimme eher zu	stimme zu	weiss nicht	stimme eher zu	weiss nicht	stimme nicht zu	weiss nicht	weiss nicht	weiss nicht	männlich
665	stimme eher nicht zu	stimme eher nicht zu	stimme nicht zu	stimme eher nicht zu	stimme eher nicht zu	stimme nicht zu	stimme eher nicht zu	weiss nicht	stimme eher zu	stimme eher zu	stimme eher zu	weiss nicht	weiss nicht	stimme eher zu	stimme eher nicht zu	stimme eher nicht zu	stimme eher nicht zu	stimme eher zu	weiss nicht	weiss nicht	stimme eher nicht zu	weiblich
667	stimme eher nicht zu	stimme eher nicht zu	stimme eher nicht zu	stimme eher nicht zu	stimme eher nicht zu	stimme eher nicht zu	stimme eher nicht zu	stimme eher zu	stimme eher zu	stimme eher zu	weiss nicht	stimme eher nicht zu	stimme eher nicht zu	stimme eher zu	stimme eher zu	stimme eher zu	stimme eher nicht zu	stimme eher nicht zu	stimme eher nicht zu	weiss nicht	stimme zu	weiblich
668	stimme eher nicht zu	stimme nicht zu	stimme nicht zu	stimme zu	stimme eher zu	stimme nicht zu	stimme eher nicht zu	stimme nicht zu	stimme eher zu	stimme eher nicht zu	stimme eher nicht zu	stimme eher zu	stimme nicht zu	stimme eher zu	stimme eher nicht zu	stimme eher nicht zu	stimme eher nicht zu	stimme nicht zu	stimme eher nicht zu	stimme eher nicht zu	stimme nicht zu	weiblich
669	stimme zu	stimme zu	stimme zu	stimme zu	stimme eher nicht zu	stimme eher nicht zu	stimme eher zu	stimme eher nicht zu	stimme eher zu	stimme eher zu	stimme eher nicht zu	stimme eher nicht zu	stimme nicht zu	stimme eher nicht zu	stimme eher nicht zu	stimme eher zu	stimme eher nicht zu	stimme eher zu	stimme eher zu	stimme eher zu	stimme eher zu	weiblich
671	stimme eher zu	stimme eher nicht zu	stimme eher nicht zu	stimme eher nicht zu	stimme eher nicht zu	stimme nicht zu	stimme eher nicht zu	weiss nicht	stimme eher zu	weiss nicht	weiss nicht	stimme eher zu	weiss nicht	weiss nicht	weiss nicht	stimme eher nicht zu	stimme eher nicht zu	stimme nicht zu	stimme eher nicht zu	stimme eher zu	stimme eher zu	weiblich
672	stimme zu	stimme zu	stimme zu	stimme eher zu	stimme eher nicht zu	stimme nicht zu	stimme eher zu	stimme eher nicht zu	stimme eher zu	stimme eher zu	stimme eher zu	stimme eher zu	stimme nicht zu	stimme eher zu	stimme nicht zu	stimme eher nicht zu	weiss nicht	stimme zu	stimme eher zu	stimme zu	stimme zu	männlich
673	stimme eher zu	stimme eher zu	stimme eher nicht zu	stimme eher nicht zu	stimme eher nicht zu	stimme eher nicht zu	stimme eher nicht zu	stimme eher nicht zu	stimme eher zu	stimme eher zu	stimme eher zu	stimme eher zu	stimme eher nicht zu	stimme eher zu	stimme eher zu	stimme eher zu	stimme eher nicht zu	stimme eher nicht zu	stimme eher nicht zu	stimme eher zu	stimme eher nicht zu	weiblich
674	stimme eher nicht zu	stimme eher nicht zu	stimme eher nicht zu	stimme eher nicht zu	stimme nicht zu	stimme nicht zu	stimme nicht zu	stimme eher zu	stimme eher zu	stimme eher nicht zu	stimme eher nicht zu	stimme eher zu	stimme eher nicht zu	stimme eher zu	stimme eher nicht zu	stimme eher nicht zu	stimme nicht zu	stimme eher nicht zu	stimme eher nicht zu	stimme eher zu	stimme eher zu	weiblich
675	stimme nicht zu	stimme eher nicht zu	stimme eher nicht zu	stimme eher nicht zu	stimme eher nicht zu	stimme nicht zu	weiss nicht	stimme eher nicht zu	stimme eher nicht zu	weiss nicht	stimme eher zu	stimme eher nicht zu	stimme eher zu	weiss nicht	stimme eher nicht zu	stimme eher nicht zu	weiss nicht	weiss nicht	weiss nicht	weiss nicht	weiss nicht	männlich
676	stimme eher nicht zu	stimme eher nicht zu	stimme eher nicht zu	stimme eher nicht zu	stimme eher nicht zu	stimme eher nicht zu	stimme eher nicht zu	stimme eher zu	weiss nicht	stimme eher nicht zu	stimme eher nicht zu	stimme eher nicht zu	stimme eher zu	stimme eher zu	stimme eher zu	stimme eher zu	stimme eher zu	stimme eher zu	stimme eher zu	stimme eher nicht zu	stimme eher nicht zu	männlich
678	stimme nicht zu	stimme eher nicht zu	stimme eher nicht zu	stimme eher nicht zu	stimme eher nicht zu	stimme eher nicht zu	stimme eher zu	stimme zu	stimme eher zu	stimme eher zu	stimme zu	stimme eher zu	stimme eher zu	stimme eher zu	stimme eher nicht zu	stimme eher nicht zu	stimme eher zu	stimme eher nicht zu	stimme eher zu	weiss nicht	stimme nicht zu	weiblich
679	stimme eher nicht zu	stimme eher nicht zu	stimme eher nicht zu	stimme eher nicht zu	stimme eher nicht zu	stimme nicht zu	stimme eher nicht zu	stimme eher nicht zu	stimme eher nicht zu	stimme zu	stimme zu	stimme zu	stimme eher nicht zu	stimme eher zu	stimme eher nicht zu	stimme eher nicht zu	stimme eher nicht zu	stimme eher nicht zu	stimme eher nicht zu	stimme eher nicht zu	stimme eher nicht zu	weiblich
680	stimme eher zu	stimme zu	stimme eher nicht zu	stimme eher nicht zu	stimme zu	stimme eher nicht zu	stimme zu	stimme eher zu	stimme zu	stimme zu	stimme zu	stimme eher zu	stimme eher nicht zu	stimme eher zu	stimme eher zu	stimme eher zu	weiss nicht	stimme zu	stimme eher nicht zu	stimme eher nicht zu	stimme nicht zu	weiblich
681	stimme eher zu	stimme eher nicht zu	stimme eher nicht zu	stimme nicht zu	stimme eher nicht zu	stimme eher nicht zu	stimme eher nicht zu	stimme eher zu	stimme eher zu	stimme nicht zu	weiss nicht	stimme eher zu	stimme eher nicht zu	stimme eher zu	stimme eher nicht zu	stimme zu	stimme nicht zu	stimme nicht zu	stimme nicht zu	stimme eher nicht zu	stimme eher nicht zu	weiblich
682	stimme eher zu	stimme nicht zu	stimme nicht zu	stimme nicht zu	stimme eher nicht zu	stimme nicht zu	stimme eher zu	stimme eher zu	stimme eher zu	stimme eher zu	weiss nicht	stimme nicht zu	stimme nicht zu	stimme eher zu	stimme eher nicht zu	stimme eher nicht zu	stimme eher nicht zu	stimme eher nicht zu	stimme nicht zu	weiss nicht	weiss nicht	männlich
683	stimme eher zu	stimme eher nicht zu	stimme eher nicht zu	stimme eher nicht zu	stimme eher nicht zu	stimme eher nicht zu	stimme eher nicht zu	stimme eher nicht zu	stimme eher zu	stimme eher nicht zu	stimme eher zu	stimme eher zu	stimme eher nicht zu	stimme eher zu	stimme eher nicht zu	stimme eher nicht zu	stimme eher zu	stimme eher nicht zu	stimme eher nicht zu	stimme eher zu	stimme eher nicht zu	weiblich
684	stimme eher zu	stimme eher nicht zu	stimme nicht zu	stimme eher nicht zu	weiss nicht	stimme nicht zu	stimme nicht zu	weiss nicht	stimme eher zu	weiss nicht	weiss nicht	stimme nicht zu	stimme nicht zu	stimme nicht zu	stimme nicht zu	stimme nicht zu	stimme eher nicht zu	stimme nicht zu	stimme nicht zu	weiss nicht	stimme nicht zu	weiblich
685	weiss nicht	stimme nicht zu	stimme nicht zu	stimme nicht zu	stimme nicht zu	stimme nicht zu	stimme nicht zu	stimme nicht zu	stimme nicht zu	stimme nicht zu	stimme nicht zu	stimme nicht zu	stimme nicht zu	stimme nicht zu	stimme nicht zu	stimme nicht zu	stimme nicht zu	stimme nicht zu	stimme nicht zu	stimme nicht zu	stimme nicht zu	weiblich
686	stimme eher nicht zu	stimme eher nicht zu	stimme eher nicht zu	stimme nicht zu	stimme eher nicht zu	stimme nicht zu	stimme eher nicht zu	stimme eher nicht zu	stimme eher nicht zu	stimme eher nicht zu	stimme zu	stimme eher nicht zu	stimme eher zu	stimme eher zu	stimme eher nicht zu	stimme eher nicht zu	stimme eher nicht zu	weiss nicht	stimme eher nicht zu	stimme eher zu	stimme eher nicht zu	weiblich
687	stimme eher zu	stimme eher nicht zu	weiss nicht	stimme eher zu	stimme eher zu	stimme eher nicht zu	weiss nicht	stimme zu	stimme zu	weiss nicht	weiss nicht	stimme eher zu	stimme eher nicht zu	stimme eher zu	stimme eher nicht zu	stimme eher nicht zu	stimme eher zu	weiss nicht	stimme eher zu	weiss nicht	stimme eher nicht zu	weiblich
688	stimme zu	stimme nicht zu	stimme nicht zu	stimme eher zu	stimme eher nicht zu	stimme nicht zu	stimme eher nicht zu	stimme eher zu	stimme eher zu	stimme eher zu	stimme eher zu	stimme nicht zu	stimme eher nicht zu	stimme zu	stimme eher nicht zu	stimme eher zu	stimme nicht zu	stimme zu	stimme zu	weiss nicht	stimme nicht zu	weiblich
689	stimme nicht zu	stimme nicht zu	stimme nicht zu	stimme eher nicht zu	stimme eher nicht zu	stimme eher nicht zu	stimme eher nicht zu	stimme eher nicht zu	stimme eher zu	stimme eher nicht zu	weiss nicht	stimme eher zu	stimme eher nicht zu	stimme eher nicht zu	stimme nicht zu	stimme eher nicht zu	stimme eher nicht zu	stimme eher nicht zu	stimme eher nicht zu	weiss nicht	stimme nicht zu	weiblich
690	stimme eher nicht zu	stimme eher nicht zu	stimme nicht zu	stimme nicht zu	stimme eher nicht zu	stimme nicht zu	stimme nicht zu	stimme nicht zu	stimme zu	stimme eher nicht zu	stimme eher nicht zu	stimme nicht zu	stimme nicht zu	stimme nicht zu	stimme nicht zu	stimme nicht zu	stimme nicht zu	stimme nicht zu	stimme nicht zu	stimme nicht zu	stimme nicht zu	männlich
691	stimme eher nicht zu	stimme eher nicht zu	stimme eher nicht zu	stimme nicht zu	stimme eher nicht zu	stimme nicht zu	weiss nicht	stimme eher nicht zu	stimme eher nicht zu	stimme eher nicht zu	stimme eher nicht zu	stimme zu	weiss nicht	weiss nicht	weiss nicht	weiss nicht	stimme nicht zu	stimme nicht zu	stimme nicht zu	stimme nicht zu	stimme nicht zu	weiblich
693	stimme nicht zu	stimme nicht zu	stimme nicht zu	stimme nicht zu	stimme nicht zu	stimme nicht zu	stimme nicht zu	stimme nicht zu	stimme nicht zu	stimme nicht zu	stimme nicht zu	stimme eher zu	stimme nicht zu	stimme nicht zu	stimme nicht zu	stimme nicht zu	stimme nicht zu	stimme nicht zu	stimme nicht zu	stimme nicht zu	stimme nicht zu	weiblich
694	stimme nicht zu	stimme eher nicht zu	stimme eher nicht zu	stimme nicht zu	stimme eher nicht zu	stimme nicht zu	stimme eher nicht zu	stimme zu	stimme eher zu	stimme eher nicht zu	stimme eher nicht zu	stimme zu	stimme zu	stimme zu	stimme zu	stimme eher zu	stimme eher nicht zu	stimme eher zu	stimme eher zu	stimme zu	stimme zu	männlich
695	weiss nicht	stimme eher zu	weiss nicht	stimme eher nicht zu	stimme eher nicht zu	stimme eher nicht zu	weiss nicht	weiss nicht	stimme eher zu	weiss nicht	weiss nicht	stimme eher nicht zu	stimme eher zu	stimme eher zu	stimme eher zu	stimme eher nicht zu	stimme eher zu	stimme eher nicht zu	weiss nicht	stimme eher zu	stimme nicht zu	weiblich
696	stimme eher nicht zu	stimme nicht zu	stimme nicht zu	stimme nicht zu	stimme nicht zu	stimme nicht zu	stimme nicht zu	stimme eher nicht zu	stimme eher zu	stimme eher nicht zu	stimme eher nicht zu	stimme eher nicht zu	stimme nicht zu	stimme nicht zu	stimme nicht zu	stimme nicht zu	stimme eher nicht zu	stimme eher zu	stimme eher nicht zu	stimme eher zu	stimme eher nicht zu	männlich
697	stimme eher nicht zu	stimme eher nicht zu	stimme eher zu	stimme eher zu	stimme eher zu	stimme nicht zu	stimme eher zu	stimme eher zu	stimme eher zu	stimme eher zu	stimme eher zu	stimme eher nicht zu	stimme eher nicht zu	stimme zu	stimme eher zu	stimme nicht zu	weiss nicht	stimme eher nicht zu	weiss nicht	stimme eher nicht zu	stimme eher nicht zu	weiblich
698	stimme eher nicht zu	stimme eher nicht zu	stimme eher nicht zu	stimme eher nicht zu	stimme eher nicht zu	stimme eher nicht zu	stimme eher zu	stimme zu	stimme zu	stimme zu	stimme eher nicht zu	stimme eher nicht zu	stimme eher nicht zu	stimme eher zu	stimme eher nicht zu	stimme eher nicht zu	stimme eher nicht zu	stimme eher nicht zu	stimme eher nicht zu	stimme eher nicht zu	stimme eher nicht zu	weiblich
699	stimme nicht zu	stimme nicht zu	stimme nicht zu	stimme nicht zu	stimme nicht zu	stimme nicht zu	stimme nicht zu	stimme eher nicht zu	stimme eher nicht zu	weiss nicht	weiss nicht	stimme nicht zu	stimme eher nicht zu	stimme nicht zu	stimme nicht zu	stimme nicht zu	stimme nicht zu	stimme nicht zu	stimme nicht zu	stimme eher nicht zu	stimme nicht zu	weiblich
700	stimme eher nicht zu	stimme nicht zu	stimme nicht zu	stimme nicht zu	stimme eher nicht zu	stimme nicht zu	stimme nicht zu	stimme eher nicht zu	stimme eher zu	stimme nicht zu	stimme nicht zu	stimme nicht zu	stimme nicht zu	stimme eher nicht zu	stimme nicht zu	stimme nicht zu	stimme eher nicht zu	stimme eher nicht zu	stimme nicht zu	stimme eher nicht zu	stimme nicht zu	weiblich
701	stimme nicht zu	stimme nicht zu	stimme nicht zu	stimme nicht zu	stimme nicht zu	stimme nicht zu	stimme nicht zu	stimme nicht zu	stimme eher zu	stimme eher nicht zu	stimme nicht zu	stimme eher zu	stimme eher nicht zu	stimme eher zu	stimme eher nicht zu	stimme nicht zu	stimme eher nicht zu	stimme eher nicht zu	stimme eher nicht zu	stimme eher zu	stimme nicht zu	männlich
702	stimme zu	stimme zu	stimme eher zu	stimme eher nicht zu	stimme eher nicht zu	stimme eher nicht zu	stimme zu	stimme zu	stimme zu	stimme zu	stimme eher zu	stimme eher zu	stimme eher nicht zu	stimme eher nicht zu	stimme eher zu	stimme eher nicht zu	stimme eher zu	stimme zu	stimme eher zu	stimme eher zu	stimme eher nicht zu	weiblich
703	stimme nicht zu	stimme nicht zu	stimme nicht zu	stimme nicht zu	stimme eher nicht zu	stimme nicht zu	weiss nicht	stimme eher nicht zu	stimme zu	stimme eher zu	stimme eher nicht zu	stimme eher zu	stimme eher nicht zu	stimme eher nicht zu	stimme eher nicht zu	stimme eher nicht zu	stimme nicht zu	stimme nicht zu	stimme nicht zu	weiss nicht	stimme eher nicht zu	weiblich
704	stimme eher zu	stimme eher nicht zu	stimme eher nicht zu	stimme eher nicht zu	stimme eher nicht zu	stimme eher nicht zu	stimme eher nicht zu	stimme eher nicht zu	stimme eher nicht zu	stimme eher nicht zu	stimme eher nicht zu	stimme eher nicht zu	stimme eher nicht zu	stimme eher nicht zu	stimme eher nicht zu	stimme eher nicht zu	stimme eher nicht zu	stimme zu	stimme eher nicht zu	stimme eher nicht zu	stimme eher nicht zu	weiblich
705	stimme zu	stimme zu	stimme zu	stimme zu	stimme eher nicht zu	stimme zu	stimme eher zu	stimme eher zu	stimme zu	stimme zu	stimme zu	stimme zu	stimme eher nicht zu	stimme eher zu	stimme eher zu	stimme eher zu	stimme eher zu	stimme eher zu	stimme zu	stimme eher zu	stimme eher zu	weiblich
706	stimme nicht zu	stimme eher nicht zu	stimme eher nicht zu	stimme nicht zu	stimme eher zu	stimme nicht zu	stimme nicht zu	stimme eher zu	stimme eher nicht zu	stimme eher nicht zu	stimme nicht zu	stimme nicht zu	stimme nicht zu	stimme nicht zu	stimme nicht zu	stimme nicht zu	stimme eher nicht zu	stimme eher zu	stimme eher nicht zu	weiss nicht	stimme nicht zu	weiblich
707	stimme zu	stimme zu	stimme eher nicht zu	stimme eher nicht zu	weiss nicht	weiss nicht	weiss nicht	weiss nicht	stimme zu	stimme zu	stimme zu	stimme eher zu	stimme eher nicht zu	stimme eher zu	stimme eher nicht zu	stimme eher nicht zu	stimme eher nicht zu	weiss nicht	stimme eher nicht zu	weiss nicht	weiss nicht	weiblich
708	stimme eher zu	stimme eher zu	stimme eher zu	stimme eher nicht zu	stimme eher nicht zu	stimme eher zu	stimme eher zu	stimme eher nicht zu	stimme eher zu	stimme eher zu	stimme eher nicht zu	stimme eher nicht zu	stimme eher zu	stimme eher zu	stimme eher nicht zu	stimme eher nicht zu	stimme eher nicht zu	stimme eher nicht zu	stimme eher nicht zu	stimme eher zu	stimme eher nicht zu	männlich
710	stimme eher nicht zu	stimme eher zu	stimme eher nicht zu	stimme eher nicht zu	stimme eher nicht zu	weiss nicht	stimme eher nicht zu	stimme eher zu	stimme eher zu	stimme eher zu	stimme eher zu	stimme zu	stimme eher nicht zu	stimme eher zu	stimme eher nicht zu	stimme eher zu	stimme nicht zu	stimme nicht zu	weiss nicht	stimme eher nicht zu	stimme eher nicht zu	männlich
711	stimme eher nicht zu	stimme eher nicht zu	stimme nicht zu	stimme nicht zu	stimme nicht zu	stimme nicht zu	stimme nicht zu	stimme eher nicht zu	stimme eher zu	stimme eher nicht zu	stimme eher nicht zu	stimme nicht zu	stimme nicht zu	stimme nicht zu	stimme nicht zu	stimme nicht zu	stimme nicht zu	stimme nicht zu	stimme nicht zu	stimme nicht zu	stimme nicht zu	weiblich
712	stimme eher zu	stimme eher zu	stimme nicht zu	stimme eher nicht zu	stimme eher zu	stimme eher nicht zu	stimme eher nicht zu	stimme eher nicht zu	stimme eher nicht zu	stimme eher nicht zu	stimme nicht zu	stimme eher zu	stimme zu	stimme eher zu	stimme eher nicht zu	stimme eher nicht zu	stimme eher nicht zu	stimme nicht zu	stimme eher zu	stimme zu	stimme eher nicht zu	männlich
713	stimme eher nicht zu	stimme eher nicht zu	stimme eher nicht zu	stimme nicht zu	stimme eher nicht zu	stimme eher nicht zu	stimme eher nicht zu	stimme eher zu	stimme nicht zu	stimme eher zu	stimme eher zu	stimme eher zu	stimme nicht zu	stimme eher zu	stimme eher zu	stimme eher nicht zu	stimme eher nicht zu	stimme zu	stimme eher zu	stimme eher zu	stimme eher nicht zu	männlich
715	stimme eher zu	stimme eher nicht zu	stimme eher nicht zu	stimme eher nicht zu	stimme eher nicht zu	stimme nicht zu	stimme nicht zu	stimme eher nicht zu	stimme eher nicht zu	stimme eher nicht zu	stimme eher nicht zu	stimme eher nicht zu	stimme eher nicht zu	stimme eher zu	stimme eher nicht zu	stimme eher nicht zu	stimme eher nicht zu	stimme eher zu	stimme eher nicht zu	stimme eher nicht zu	stimme eher nicht zu	weiblich
716	stimme eher nicht zu	stimme eher nicht zu	stimme eher nicht zu	stimme eher nicht zu	stimme eher nicht zu	stimme eher nicht zu	stimme eher nicht zu	stimme eher zu	stimme eher nicht zu	stimme eher nicht zu	stimme eher zu	stimme eher nicht zu	stimme eher zu	stimme eher zu	stimme eher zu	stimme eher zu	stimme eher zu	stimme eher zu	stimme eher nicht zu	stimme eher nicht zu	stimme eher nicht zu	männlich
717	stimme nicht zu	stimme eher zu	stimme eher nicht zu	stimme nicht zu	stimme eher nicht zu	stimme nicht zu	weiss nicht	weiss nicht	stimme zu	weiss nicht	weiss nicht	stimme eher nicht zu	stimme nicht zu	stimme eher nicht zu	stimme eher nicht zu	stimme eher zu	stimme eher nicht zu	stimme eher nicht zu	stimme eher nicht zu	stimme eher zu	stimme eher nicht zu	weiblich
718	stimme eher nicht zu	stimme eher zu	stimme nicht zu	stimme eher zu	stimme nicht zu	stimme nicht zu	stimme eher zu	stimme eher nicht zu	stimme eher zu	stimme eher zu	stimme eher zu	stimme eher zu	stimme eher nicht zu	stimme eher nicht zu	stimme eher nicht zu	stimme eher nicht zu	stimme nicht zu	stimme nicht zu	stimme eher nicht zu	stimme eher nicht zu	stimme nicht zu	weiblich
719	stimme eher nicht zu	stimme eher nicht zu	stimme eher nicht zu	stimme nicht zu	stimme eher nicht zu	stimme nicht zu	stimme eher nicht zu	stimme eher nicht zu	stimme eher zu	stimme zu	stimme zu	stimme zu	stimme zu	stimme zu	stimme eher zu	stimme eher zu	stimme eher zu	stimme zu	stimme zu	stimme eher nicht zu	stimme eher nicht zu	männlich
720	stimme eher nicht zu	stimme eher nicht zu	stimme eher nicht zu	stimme eher nicht zu	stimme eher nicht zu	stimme eher nicht zu	stimme eher nicht zu	stimme nicht zu	stimme eher zu	stimme nicht zu	stimme nicht zu	stimme eher nicht zu	stimme nicht zu	stimme eher nicht zu	stimme nicht zu	stimme nicht zu	stimme eher zu	stimme eher zu	stimme zu	stimme zu	stimme eher zu	weiblich
721	stimme nicht zu	stimme eher nicht zu	stimme eher nicht zu	stimme eher nicht zu	stimme eher nicht zu	stimme nicht zu	stimme eher nicht zu	stimme eher nicht zu	stimme eher nicht zu	stimme eher nicht zu	weiss nicht	weiss nicht	stimme eher nicht zu	stimme eher nicht zu	stimme nicht zu	stimme eher nicht zu	stimme eher nicht zu	stimme eher nicht zu	stimme eher nicht zu	weiss nicht	stimme nicht zu	weiblich
722	stimme eher zu	stimme eher nicht zu	stimme eher nicht zu	stimme eher nicht zu	stimme eher nicht zu	stimme eher nicht zu	stimme eher nicht zu	stimme eher nicht zu	stimme eher nicht zu	stimme eher nicht zu	stimme eher nicht zu	stimme eher nicht zu	stimme eher nicht zu	stimme eher nicht zu	stimme eher nicht zu	stimme eher nicht zu	stimme eher nicht zu	stimme eher nicht zu	stimme eher nicht zu	stimme eher nicht zu	stimme eher nicht zu	weiblich
723	stimme eher zu	stimme nicht zu	stimme nicht zu	stimme eher nicht zu	stimme nicht zu	stimme nicht zu	stimme nicht zu	stimme nicht zu	stimme eher nicht zu	stimme nicht zu	stimme nicht zu	stimme nicht zu	stimme eher nicht zu	stimme eher zu	stimme eher nicht zu	stimme eher zu	stimme eher nicht zu	stimme zu	stimme nicht zu	stimme nicht zu	stimme nicht zu	weiblich
724	stimme nicht zu	stimme nicht zu	stimme nicht zu	stimme nicht zu	stimme eher nicht zu	stimme nicht zu	stimme eher nicht zu	stimme eher nicht zu	stimme eher zu	stimme eher nicht zu	stimme nicht zu	stimme eher zu	stimme nicht zu	stimme nicht zu	stimme nicht zu	stimme eher nicht zu	stimme nicht zu	stimme nicht zu	stimme nicht zu	stimme nicht zu	stimme nicht zu	männlich
727	stimme eher zu	stimme eher nicht zu	stimme eher nicht zu	stimme eher nicht zu	stimme eher nicht zu	stimme eher nicht zu	stimme eher nicht zu	stimme zu	stimme zu	stimme eher nicht zu	stimme zu	stimme zu	stimme eher nicht zu	stimme zu	stimme eher zu	stimme eher nicht zu	stimme eher nicht zu	stimme eher nicht zu	stimme eher nicht zu	stimme eher zu	stimme eher nicht zu	männlich
728	stimme nicht zu	stimme eher nicht zu	stimme eher nicht zu	stimme nicht zu	stimme eher nicht zu	stimme nicht zu	stimme nicht zu	stimme nicht zu	stimme eher nicht zu	stimme nicht zu	stimme eher nicht zu	stimme eher zu	stimme nicht zu	stimme eher nicht zu	stimme eher nicht zu	stimme eher nicht zu	stimme eher zu	stimme eher zu	stimme eher nicht zu	weiss nicht	weiss nicht	weiblich
729	stimme nicht zu	stimme eher zu	stimme eher nicht zu	stimme eher nicht zu	stimme eher zu	stimme eher nicht zu	stimme eher nicht zu	stimme zu	stimme zu	weiss nicht	weiss nicht	stimme eher nicht zu	stimme zu	stimme zu	stimme eher nicht zu	weiss nicht	stimme eher nicht zu	stimme eher zu	weiss nicht	weiss nicht	stimme nicht zu	weiblich
730	stimme nicht zu	stimme zu	weiss nicht	stimme eher nicht zu	stimme eher nicht zu	stimme eher nicht zu	stimme eher nicht zu	stimme eher nicht zu	stimme eher zu	weiss nicht	stimme eher nicht zu	stimme eher zu	stimme eher zu	stimme zu	stimme eher nicht zu	stimme eher zu	stimme eher nicht zu	stimme eher zu	stimme eher zu	stimme eher zu	stimme eher nicht zu	weiblich
731	stimme nicht zu	stimme eher nicht zu	stimme nicht zu	stimme eher zu	stimme eher nicht zu	stimme nicht zu	stimme eher nicht zu	stimme eher zu	stimme eher zu	stimme eher nicht zu	weiss nicht	stimme nicht zu	stimme eher zu	stimme eher zu	stimme eher nicht zu	stimme eher nicht zu	stimme eher nicht zu	stimme eher nicht zu	stimme eher nicht zu	stimme eher nicht zu	stimme nicht zu	männlich
732	stimme zu	stimme eher zu	stimme zu	stimme eher nicht zu	stimme eher nicht zu	stimme eher nicht zu	stimme eher nicht zu	stimme eher nicht zu	stimme zu	stimme eher zu	stimme eher zu	stimme eher nicht zu	stimme eher nicht zu	stimme eher zu	stimme eher nicht zu	stimme eher nicht zu	stimme eher nicht zu	stimme eher nicht zu	stimme eher zu	stimme eher nicht zu	stimme eher nicht zu	weiblich
733	weiss nicht	stimme zu	stimme zu	stimme zu	stimme zu	stimme zu	stimme zu	stimme zu	stimme zu	stimme zu	stimme zu	stimme eher zu	stimme eher zu	stimme zu	stimme eher zu	stimme zu	stimme eher zu	stimme nicht zu	stimme eher zu	stimme zu	stimme nicht zu	männlich
734	stimme nicht zu	stimme eher nicht zu	stimme eher nicht zu	stimme nicht zu	stimme eher nicht zu	stimme nicht zu	stimme eher nicht zu	stimme eher nicht zu	stimme eher zu	weiss nicht	weiss nicht	stimme eher nicht zu	stimme nicht zu	stimme nicht zu	stimme nicht zu	weiss nicht	stimme eher zu	stimme nicht zu	stimme eher nicht zu	weiss nicht	stimme nicht zu	weiblich
735	stimme nicht zu	stimme nicht zu	stimme nicht zu	stimme nicht zu	stimme nicht zu	stimme nicht zu	stimme eher nicht zu	stimme eher nicht zu	stimme eher nicht zu	stimme eher nicht zu	stimme eher nicht zu	stimme eher nicht zu	stimme eher nicht zu	stimme eher nicht zu	stimme nicht zu	stimme nicht zu	stimme nicht zu	stimme nicht zu	stimme nicht zu	stimme eher nicht zu	stimme nicht zu	weiblich
736	stimme nicht zu	stimme eher nicht zu	stimme eher nicht zu	stimme nicht zu	stimme nicht zu	stimme nicht zu	stimme nicht zu	stimme nicht zu	stimme eher zu	stimme eher nicht zu	stimme eher nicht zu	stimme eher zu	stimme eher zu	stimme eher zu	stimme nicht zu	stimme eher nicht zu	stimme eher nicht zu	stimme eher nicht zu	stimme eher nicht zu	stimme eher zu	stimme eher nicht zu	weiblich
738	stimme zu	stimme nicht zu	stimme eher nicht zu	stimme nicht zu	stimme eher zu	stimme nicht zu	stimme eher nicht zu	weiss nicht	stimme eher zu	stimme eher nicht zu	stimme zu	stimme nicht zu	stimme nicht zu	stimme eher nicht zu	stimme eher nicht zu	stimme eher nicht zu	stimme eher zu	stimme eher zu	stimme eher nicht zu	stimme eher zu	stimme eher nicht zu	weiblich
739	stimme eher nicht zu	stimme nicht zu	stimme nicht zu	stimme eher nicht zu	stimme eher nicht zu	stimme nicht zu	stimme eher nicht zu	stimme eher zu	stimme zu	stimme nicht zu	stimme eher nicht zu	stimme eher nicht zu	stimme nicht zu	stimme eher zu	stimme eher nicht zu	stimme eher nicht zu	stimme nicht zu	stimme eher nicht zu	stimme eher nicht zu	stimme eher nicht zu	stimme eher nicht zu	weiblich
740	stimme eher nicht zu	stimme zu	stimme eher nicht zu	stimme eher zu	stimme eher zu	stimme eher nicht zu	stimme eher nicht zu	stimme zu	stimme zu	stimme zu	stimme eher nicht zu	stimme zu	stimme eher zu	stimme zu	stimme zu	stimme eher zu	stimme eher zu	stimme eher zu	stimme eher zu	stimme eher zu	stimme eher zu	männlich
741	weiss nicht	stimme eher nicht zu	stimme eher nicht zu	stimme eher nicht zu	weiss nicht	stimme nicht zu	weiss nicht	stimme eher zu	stimme eher zu	weiss nicht	weiss nicht	stimme eher zu	stimme eher nicht zu	stimme eher zu	stimme eher nicht zu	stimme eher nicht zu	stimme eher nicht zu	stimme eher zu	stimme nicht zu	weiss nicht	stimme eher nicht zu	männlich
742	stimme nicht zu	stimme nicht zu	stimme nicht zu	stimme nicht zu	weiss nicht	stimme nicht zu	stimme nicht zu	stimme eher nicht zu	stimme nicht zu	stimme eher nicht zu	weiss nicht	stimme zu	stimme nicht zu	stimme nicht zu	stimme nicht zu	stimme nicht zu	stimme eher zu	stimme eher nicht zu	stimme eher nicht zu	weiss nicht	stimme nicht zu	weiblich
743	stimme eher nicht zu	stimme eher zu	stimme eher nicht zu	stimme eher nicht zu	stimme eher nicht zu	stimme eher nicht zu	stimme eher nicht zu	stimme eher nicht zu	stimme eher nicht zu	stimme eher nicht zu	stimme eher zu	stimme eher zu	stimme eher nicht zu	stimme eher zu	stimme eher nicht zu	stimme eher nicht zu	stimme eher nicht zu	stimme eher nicht zu	stimme eher nicht zu	stimme eher nicht zu	stimme eher nicht zu	weiblich
744	stimme eher nicht zu	stimme eher nicht zu	stimme eher nicht zu	stimme eher zu	stimme eher zu	stimme nicht zu	stimme eher zu	stimme eher zu	stimme zu	stimme zu	stimme eher zu	stimme zu	stimme eher zu	stimme zu	stimme nicht zu	stimme eher zu	stimme eher nicht zu	stimme eher nicht zu	stimme eher nicht zu	stimme eher zu	stimme eher nicht zu	männlich
745	stimme zu	stimme eher zu	stimme eher nicht zu	stimme eher nicht zu	stimme eher nicht zu	stimme eher nicht zu	weiss nicht	stimme eher nicht zu	stimme eher nicht zu	weiss nicht	weiss nicht	stimme zu	stimme nicht zu	stimme eher zu	stimme eher nicht zu	stimme eher nicht zu	stimme eher nicht zu	stimme eher nicht zu	stimme eher nicht zu	stimme eher zu	stimme eher nicht zu	weiblich
746	stimme eher zu	stimme eher nicht zu	stimme eher nicht zu	stimme nicht zu	stimme nicht zu	stimme nicht zu	stimme eher nicht zu	stimme nicht zu	stimme eher nicht zu	stimme eher nicht zu	stimme eher nicht zu	stimme eher zu	stimme nicht zu	stimme nicht zu	stimme nicht zu	stimme eher nicht zu	stimme eher nicht zu	stimme eher nicht zu	stimme nicht zu	stimme eher zu	stimme eher nicht zu	weiblich
747	stimme eher zu	stimme eher nicht zu	stimme zu	stimme zu	stimme eher zu	stimme eher nicht zu	stimme eher zu	stimme zu	stimme eher nicht zu	stimme eher zu	stimme eher zu	stimme eher zu	stimme eher zu	stimme zu	stimme eher zu	stimme eher zu	stimme eher nicht zu	stimme eher nicht zu	stimme eher nicht zu	weiss nicht	weiss nicht	weiblich
748	stimme nicht zu	stimme nicht zu	stimme eher nicht zu	stimme eher nicht zu	stimme eher nicht zu	stimme nicht zu	weiss nicht	stimme nicht zu	stimme eher nicht zu	stimme eher zu	stimme eher nicht zu	stimme nicht zu	stimme nicht zu	stimme eher nicht zu	stimme eher nicht zu	stimme eher nicht zu	stimme eher nicht zu	stimme eher nicht zu	stimme nicht zu	stimme eher zu	stimme eher nicht zu	weiblich
750	stimme eher nicht zu	stimme eher zu	stimme nicht zu	stimme nicht zu	stimme eher nicht zu	stimme nicht zu	weiss nicht	stimme eher zu	stimme eher nicht zu	stimme eher zu	stimme nicht zu	stimme eher nicht zu	stimme nicht zu	stimme eher nicht zu	stimme eher nicht zu	weiss nicht	stimme nicht zu	stimme nicht zu	stimme eher nicht zu	stimme eher nicht zu	stimme nicht zu	weiblich
751	stimme eher zu	stimme eher nicht zu	stimme eher nicht zu	stimme eher nicht zu	stimme eher nicht zu	stimme eher nicht zu	stimme eher nicht zu	stimme eher nicht zu	stimme eher nicht zu	stimme eher nicht zu	stimme eher nicht zu	stimme eher nicht zu	stimme eher zu	stimme eher nicht zu	stimme eher nicht zu	stimme eher nicht zu	stimme eher nicht zu	stimme eher nicht zu	stimme eher nicht zu	stimme eher nicht zu	stimme eher nicht zu	weiblich
753	stimme eher nicht zu	stimme nicht zu	stimme eher nicht zu	stimme nicht zu	stimme eher nicht zu	stimme nicht zu	stimme nicht zu	stimme nicht zu	stimme eher zu	stimme eher zu	stimme eher zu	stimme eher zu	stimme eher nicht zu	stimme zu	stimme eher nicht zu	stimme eher nicht zu	stimme zu	stimme zu	stimme eher nicht zu	stimme zu	stimme eher nicht zu	weiblich
754	stimme eher nicht zu	stimme eher nicht zu	stimme eher nicht zu	stimme eher nicht zu	stimme eher nicht zu	stimme nicht zu	stimme eher nicht zu	stimme eher nicht zu	stimme eher zu	stimme nicht zu	stimme nicht zu	stimme eher nicht zu	stimme nicht zu	stimme eher nicht zu	stimme eher nicht zu	stimme zu	stimme eher zu	stimme eher zu	stimme eher nicht zu	stimme eher nicht zu	stimme eher nicht zu	weiblich
755	stimme eher nicht zu	stimme eher zu	stimme zu	stimme eher nicht zu	stimme eher nicht zu	stimme eher nicht zu	stimme eher nicht zu	stimme eher zu	stimme eher zu	stimme eher nicht zu	stimme eher zu	stimme eher nicht zu	stimme eher nicht zu	stimme eher nicht zu	stimme eher nicht zu	stimme eher zu	stimme eher nicht zu	stimme eher nicht zu	stimme eher nicht zu	stimme eher nicht zu	stimme eher nicht zu	weiblich
756	weiss nicht	stimme zu	stimme zu	stimme zu	weiss nicht	stimme eher nicht zu	stimme nicht zu	stimme zu	stimme zu	weiss nicht	weiss nicht	stimme zu	weiss nicht	stimme zu	stimme zu	stimme zu	stimme zu	stimme zu	stimme zu	weiss nicht	stimme eher nicht zu	weiblich
757	stimme eher nicht zu	stimme nicht zu	stimme nicht zu	stimme eher nicht zu	stimme nicht zu	stimme nicht zu	stimme nicht zu	stimme eher nicht zu	stimme eher zu	stimme nicht zu	stimme eher nicht zu	stimme eher zu	stimme eher nicht zu	stimme eher nicht zu	stimme eher nicht zu	stimme eher nicht zu	stimme eher nicht zu	stimme eher zu	stimme eher nicht zu	weiss nicht	stimme nicht zu	weiblich
758	stimme eher nicht zu	stimme eher nicht zu	stimme nicht zu	stimme eher nicht zu	stimme eher nicht zu	stimme nicht zu	stimme eher nicht zu	stimme eher zu	stimme zu	stimme eher zu	stimme eher zu	stimme eher nicht zu	stimme eher nicht zu	stimme zu	stimme eher nicht zu	stimme eher nicht zu	stimme nicht zu	stimme zu	stimme eher nicht zu	stimme eher zu	stimme eher nicht zu	männlich
759	stimme eher zu	stimme eher nicht zu	stimme eher nicht zu	stimme eher nicht zu	stimme eher zu	stimme eher nicht zu	stimme eher nicht zu	stimme eher zu	stimme nicht zu	stimme eher zu	stimme zu	stimme nicht zu	stimme eher zu	stimme zu	stimme zu	stimme eher zu	stimme eher nicht zu	stimme eher nicht zu	stimme eher nicht zu	weiss nicht	weiss nicht	männlich
761	stimme zu	stimme eher nicht zu	stimme eher nicht zu	stimme nicht zu	stimme nicht zu	stimme nicht zu	stimme eher nicht zu	stimme eher nicht zu	stimme eher zu	stimme nicht zu	stimme eher nicht zu	stimme eher nicht zu	stimme nicht zu	stimme eher zu	stimme eher nicht zu	stimme nicht zu	stimme nicht zu	stimme eher zu	stimme nicht zu	stimme eher zu	stimme nicht zu	männlich
762	stimme nicht zu	stimme nicht zu	stimme nicht zu	stimme nicht zu	stimme nicht zu	stimme nicht zu	stimme eher zu	stimme eher nicht zu	stimme eher zu	stimme eher nicht zu	stimme eher nicht zu	stimme eher nicht zu	stimme eher nicht zu	stimme eher nicht zu	stimme eher zu	stimme eher nicht zu	stimme nicht zu	stimme nicht zu	stimme nicht zu	weiss nicht	stimme nicht zu	weiblich
763	stimme nicht zu	stimme eher nicht zu	stimme eher nicht zu	stimme eher zu	stimme nicht zu	stimme nicht zu	stimme eher nicht zu	stimme nicht zu	stimme eher zu	stimme eher zu	stimme eher zu	stimme eher nicht zu	stimme eher nicht zu	stimme eher nicht zu	stimme eher nicht zu	stimme eher nicht zu	stimme eher zu	stimme zu	stimme eher nicht zu	stimme eher nicht zu	stimme eher nicht zu	weiblich
764	stimme eher nicht zu	stimme eher nicht zu	stimme eher nicht zu	stimme zu	stimme eher nicht zu	stimme eher nicht zu	stimme eher nicht zu	stimme eher nicht zu	stimme zu	stimme eher zu	stimme eher nicht zu	stimme eher nicht zu	stimme eher nicht zu	stimme eher nicht zu	stimme eher nicht zu	stimme eher nicht zu	stimme eher nicht zu	stimme eher nicht zu	stimme eher nicht zu	stimme eher nicht zu	stimme eher nicht zu	weiblich
765	stimme nicht zu	stimme eher nicht zu	stimme eher nicht zu	stimme eher nicht zu	stimme eher nicht zu	stimme eher nicht zu	stimme eher nicht zu	stimme eher nicht zu	stimme eher zu	stimme eher zu	stimme eher nicht zu	stimme eher zu	stimme eher zu	stimme eher zu	stimme eher nicht zu	stimme eher zu	weiss nicht	stimme eher zu	stimme eher nicht zu	stimme eher zu	stimme eher zu	weiblich
767	stimme zu	stimme eher nicht zu	stimme nicht zu	stimme nicht zu	stimme eher zu	stimme nicht zu	stimme nicht zu	stimme eher nicht zu	stimme zu	stimme eher nicht zu	stimme eher zu	stimme eher nicht zu	stimme eher nicht zu	stimme eher zu	stimme nicht zu	stimme eher nicht zu	stimme nicht zu	stimme eher nicht zu	stimme nicht zu	stimme eher nicht zu	stimme nicht zu	männlich
768	stimme zu	stimme zu	weiss nicht	weiss nicht	weiss nicht	weiss nicht	weiss nicht	stimme eher nicht zu	weiss nicht	weiss nicht	weiss nicht	stimme eher zu	weiss nicht	stimme nicht zu	stimme nicht zu	stimme nicht zu	stimme eher nicht zu	stimme zu	weiss nicht	stimme eher zu	weiss nicht	weiblich
769	weiss nicht	stimme eher zu	stimme eher zu	stimme eher nicht zu	stimme eher nicht zu	stimme eher nicht zu	stimme eher nicht zu	stimme eher zu	stimme eher nicht zu	stimme eher nicht zu	stimme eher zu	stimme eher nicht zu	stimme eher nicht zu	stimme eher nicht zu	stimme eher nicht zu	stimme eher nicht zu	stimme eher nicht zu	stimme eher zu	stimme eher nicht zu	stimme eher nicht zu	stimme eher nicht zu	männlich
770	stimme eher zu	stimme zu	stimme eher nicht zu	stimme eher nicht zu	stimme eher nicht zu	stimme eher nicht zu	stimme eher nicht zu	stimme eher nicht zu	stimme eher nicht zu	stimme eher nicht zu	stimme eher nicht zu	stimme eher nicht zu	stimme eher nicht zu	stimme zu	stimme zu	stimme zu	stimme eher nicht zu	stimme zu	stimme eher zu	stimme eher zu	stimme eher zu	männlich
771	stimme eher zu	stimme eher zu	stimme eher zu	stimme nicht zu	stimme eher zu	stimme eher nicht zu	stimme eher zu	stimme eher zu	stimme eher zu	stimme nicht zu	stimme eher nicht zu	stimme nicht zu	stimme eher nicht zu	stimme eher zu	stimme eher zu	stimme eher nicht zu	stimme eher zu	stimme eher nicht zu	stimme zu	stimme eher zu	stimme nicht zu	weiblich
772	stimme nicht zu	stimme zu	stimme eher zu	weiss nicht	stimme eher nicht zu	stimme eher nicht zu	weiss nicht	stimme eher nicht zu	stimme eher zu	weiss nicht	weiss nicht	stimme eher zu	weiss nicht	weiss nicht	stimme eher nicht zu	stimme eher zu	weiss nicht	stimme eher nicht zu	stimme eher nicht zu	weiss nicht	weiss nicht	weiblich
773	stimme eher nicht zu	stimme eher nicht zu	stimme eher nicht zu	stimme eher nicht zu	stimme eher nicht zu	stimme eher nicht zu	weiss nicht	stimme zu	stimme eher zu	stimme eher zu	stimme zu	stimme eher zu	stimme zu	stimme eher zu	stimme eher zu	stimme eher nicht zu	stimme eher nicht zu	stimme eher nicht zu	stimme eher nicht zu	weiss nicht	stimme eher zu	männlich
774	stimme eher zu	stimme zu	stimme zu	stimme eher zu	stimme eher zu	stimme eher zu	stimme eher zu	stimme eher nicht zu	stimme eher zu	stimme eher zu	stimme zu	stimme eher zu	stimme eher zu	stimme zu	stimme eher zu	stimme eher zu	stimme eher nicht zu	stimme zu	stimme eher zu	stimme eher zu	stimme eher nicht zu	männlich
775	weiss nicht	stimme eher zu	stimme eher nicht zu	stimme eher nicht zu	stimme eher zu	stimme eher nicht zu	stimme eher nicht zu	stimme eher zu	stimme eher nicht zu	weiss nicht	stimme eher zu	stimme eher nicht zu	stimme eher zu	stimme eher zu	stimme eher zu	stimme eher zu	weiss nicht	stimme eher zu	stimme eher zu	stimme zu	stimme zu	weiblich
776	stimme eher nicht zu	stimme nicht zu	stimme nicht zu	stimme eher nicht zu	stimme eher nicht zu	stimme nicht zu	stimme eher nicht zu	stimme eher zu	stimme eher zu	stimme eher nicht zu	stimme eher zu	stimme nicht zu	stimme zu	stimme eher nicht zu	stimme nicht zu	stimme nicht zu	stimme nicht zu	stimme nicht zu	stimme nicht zu	weiss nicht	stimme nicht zu	weiblich
778	stimme nicht zu	stimme nicht zu	stimme nicht zu	stimme nicht zu	stimme nicht zu	stimme nicht zu	stimme nicht zu	weiss nicht	stimme nicht zu	stimme nicht zu	weiss nicht	stimme nicht zu	stimme nicht zu	weiss nicht	stimme nicht zu	stimme nicht zu	stimme nicht zu	stimme eher zu	stimme nicht zu	weiss nicht	weiss nicht	weiblich
779	stimme nicht zu	stimme eher nicht zu	stimme eher nicht zu	stimme eher nicht zu	stimme nicht zu	stimme nicht zu	stimme eher nicht zu	stimme zu	stimme zu	stimme zu	stimme eher zu	stimme eher zu	stimme eher nicht zu	stimme eher nicht zu	stimme eher zu	stimme eher zu	stimme nicht zu	stimme eher nicht zu	stimme eher zu	stimme eher zu	stimme nicht zu	männlich
781	stimme eher nicht zu	stimme eher zu	stimme eher nicht zu	stimme nicht zu	stimme eher nicht zu	stimme nicht zu	stimme nicht zu	stimme eher nicht zu	stimme eher zu	stimme eher nicht zu	stimme eher nicht zu	stimme eher zu	stimme nicht zu	stimme eher zu	stimme eher nicht zu	stimme eher nicht zu	weiss nicht	stimme eher zu	stimme eher zu	weiss nicht	weiss nicht	weiblich
782	stimme nicht zu	stimme eher nicht zu	stimme eher nicht zu	stimme nicht zu	stimme eher zu	stimme eher nicht zu	stimme nicht zu	stimme eher nicht zu	stimme eher nicht zu	stimme nicht zu	stimme eher nicht zu	stimme eher zu	stimme eher nicht zu	stimme nicht zu	stimme nicht zu	stimme eher nicht zu	stimme nicht zu	stimme eher zu	stimme eher nicht zu	weiss nicht	weiss nicht	weiblich
783	weiss nicht	stimme eher zu	stimme eher zu	stimme eher nicht zu	stimme eher nicht zu	stimme eher nicht zu	stimme eher nicht zu	stimme eher zu	stimme eher zu	stimme eher zu	stimme zu	stimme eher zu	stimme eher nicht zu	stimme eher zu	stimme eher nicht zu	stimme eher nicht zu	weiss nicht	stimme eher nicht zu	stimme eher nicht zu	stimme eher zu	stimme eher zu	weiblich
784	stimme zu	stimme zu	stimme zu	stimme eher zu	weiss nicht	stimme eher nicht zu	weiss nicht	stimme eher zu	stimme eher nicht zu	stimme eher nicht zu	stimme eher nicht zu	stimme eher zu	stimme nicht zu	weiss nicht	stimme eher nicht zu	stimme eher zu	stimme eher nicht zu	stimme nicht zu	stimme eher zu	stimme eher zu	stimme eher zu	weiblich
785	stimme eher zu	stimme eher zu	stimme eher nicht zu	stimme zu	stimme eher nicht zu	stimme eher nicht zu	stimme eher nicht zu	stimme eher nicht zu	stimme eher zu	stimme eher zu	stimme zu	stimme zu	stimme eher nicht zu	stimme eher nicht zu	stimme eher nicht zu	stimme eher nicht zu	stimme nicht zu	stimme nicht zu	stimme eher nicht zu	stimme eher zu	stimme eher nicht zu	weiblich
786	stimme nicht zu	stimme eher nicht zu	stimme nicht zu	stimme nicht zu	weiss nicht	stimme zu	stimme nicht zu	stimme eher nicht zu	weiss nicht	weiss nicht	weiss nicht	stimme eher zu	stimme eher nicht zu	stimme nicht zu	stimme nicht zu	stimme nicht zu	stimme nicht zu	stimme nicht zu	stimme nicht zu	stimme zu	stimme nicht zu	weiblich
787	stimme eher nicht zu	stimme nicht zu	stimme eher nicht zu	stimme nicht zu	stimme eher zu	stimme nicht zu	stimme eher nicht zu	stimme eher nicht zu	weiss nicht	weiss nicht	stimme eher nicht zu	stimme eher nicht zu	stimme eher nicht zu	stimme eher nicht zu	weiss nicht	stimme eher nicht zu	stimme nicht zu	stimme nicht zu	stimme nicht zu	stimme eher zu	stimme nicht zu	weiblich
788	stimme eher zu	stimme eher zu	stimme nicht zu	stimme nicht zu	stimme eher zu	stimme nicht zu	stimme zu	stimme eher zu	stimme eher zu	stimme nicht zu	stimme zu	stimme eher zu	stimme eher zu	stimme eher zu	stimme eher zu	stimme eher nicht zu	stimme nicht zu	stimme nicht zu	stimme nicht zu	stimme zu	stimme zu	männlich
789	stimme eher nicht zu	stimme eher nicht zu	stimme nicht zu	stimme eher nicht zu	stimme eher nicht zu	stimme eher nicht zu	stimme nicht zu	stimme eher nicht zu	stimme eher zu	stimme eher nicht zu	stimme eher nicht zu	stimme eher nicht zu	stimme eher nicht zu	stimme eher nicht zu	stimme eher zu	stimme eher nicht zu	stimme eher nicht zu	stimme eher nicht zu	stimme eher nicht zu	stimme eher zu	stimme eher nicht zu	männlich
790	stimme eher zu	stimme zu	stimme zu	stimme zu	stimme eher zu	stimme eher zu	stimme zu	stimme zu	stimme eher zu	stimme zu	stimme eher zu	weiss nicht	stimme zu	weiss nicht	weiss nicht	stimme zu	stimme eher zu	stimme zu	stimme zu	weiss nicht	stimme zu	weiblich
791	stimme eher nicht zu	stimme eher zu	stimme eher zu	stimme eher nicht zu	stimme eher zu	stimme eher nicht zu	stimme eher zu	stimme eher zu	stimme eher zu	stimme eher zu	weiss nicht	stimme eher zu	stimme eher zu	stimme eher zu	stimme eher nicht zu	stimme eher zu	stimme eher nicht zu	stimme eher nicht zu	stimme eher nicht zu	stimme eher zu	stimme eher nicht zu	männlich
792	stimme zu	stimme zu	stimme nicht zu	stimme nicht zu	stimme nicht zu	stimme nicht zu	stimme eher zu	stimme eher nicht zu	stimme eher zu	stimme nicht zu	stimme eher nicht zu	stimme eher zu	stimme nicht zu	stimme eher zu	stimme eher nicht zu	stimme eher zu	stimme nicht zu	stimme zu	stimme eher nicht zu	weiss nicht	stimme nicht zu	männlich
793	stimme zu	stimme eher zu	stimme eher nicht zu	stimme eher nicht zu	stimme nicht zu	stimme nicht zu	stimme eher nicht zu	stimme eher zu	stimme eher zu	stimme eher nicht zu	weiss nicht	stimme nicht zu	stimme nicht zu	stimme eher zu	stimme nicht zu	stimme nicht zu	stimme eher nicht zu	stimme eher zu	stimme eher nicht zu	stimme nicht zu	stimme nicht zu	weiblich
794	stimme nicht zu	stimme eher nicht zu	stimme eher nicht zu	stimme eher nicht zu	weiss nicht	stimme eher nicht zu	weiss nicht	weiss nicht	stimme eher zu	weiss nicht	weiss nicht	stimme eher zu	stimme eher nicht zu	stimme nicht zu	weiss nicht	weiss nicht	stimme nicht zu	stimme nicht zu	stimme eher nicht zu	weiss nicht	weiss nicht	weiblich
795	stimme zu	stimme eher zu	stimme eher zu	stimme eher nicht zu	stimme eher zu	stimme nicht zu	stimme eher nicht zu	stimme eher nicht zu	stimme eher zu	stimme eher nicht zu	stimme eher zu	stimme eher zu	stimme eher nicht zu	stimme eher zu	stimme eher nicht zu	stimme eher nicht zu	stimme eher nicht zu	stimme eher zu	stimme nicht zu	stimme eher nicht zu	stimme eher nicht zu	männlich
798	stimme nicht zu	stimme nicht zu	stimme nicht zu	stimme nicht zu	stimme eher nicht zu	stimme nicht zu	stimme nicht zu	stimme eher nicht zu	stimme eher zu	weiss nicht	stimme eher nicht zu	stimme eher zu	stimme nicht zu	stimme eher zu	stimme eher zu	stimme nicht zu	stimme nicht zu	stimme nicht zu	stimme nicht zu	weiss nicht	stimme nicht zu	männlich
799	stimme nicht zu	stimme eher nicht zu	stimme nicht zu	stimme nicht zu	stimme nicht zu	stimme nicht zu	stimme nicht zu	stimme eher nicht zu	stimme eher zu	stimme nicht zu	stimme nicht zu	stimme nicht zu	stimme nicht zu	stimme eher nicht zu	stimme eher nicht zu	stimme eher nicht zu	stimme nicht zu	stimme zu	stimme nicht zu	stimme eher nicht zu	stimme nicht zu	männlich
800	stimme nicht zu	stimme eher nicht zu	stimme eher nicht zu	stimme eher nicht zu	stimme eher nicht zu	stimme eher nicht zu	weiss nicht	weiss nicht	weiss nicht	weiss nicht	weiss nicht	stimme eher zu	stimme eher nicht zu	stimme eher nicht zu	stimme eher nicht zu	weiss nicht	stimme eher nicht zu	stimme eher nicht zu	stimme eher nicht zu	weiss nicht	stimme eher nicht zu	weiblich
801	stimme eher zu	stimme zu	stimme eher nicht zu	stimme eher zu	stimme eher nicht zu	stimme eher nicht zu	stimme eher zu	stimme eher zu	stimme eher zu	stimme eher zu	stimme eher nicht zu	stimme eher zu	stimme eher nicht zu	stimme zu	stimme eher nicht zu	stimme eher nicht zu	stimme eher zu	stimme zu	stimme eher zu	stimme eher zu	stimme eher nicht zu	weiblich
802	stimme nicht zu	stimme nicht zu	stimme nicht zu	stimme nicht zu	stimme nicht zu	stimme nicht zu	stimme nicht zu	stimme nicht zu	stimme nicht zu	stimme nicht zu	stimme nicht zu	stimme nicht zu	stimme nicht zu	stimme nicht zu	stimme eher nicht zu	stimme nicht zu	stimme nicht zu	stimme nicht zu	stimme nicht zu	stimme eher zu	stimme nicht zu	weiblich
803	stimme eher nicht zu	stimme eher zu	stimme eher nicht zu	stimme zu	stimme nicht zu	stimme eher nicht zu	stimme nicht zu	stimme nicht zu	stimme eher nicht zu	stimme zu	stimme nicht zu	stimme eher nicht zu	stimme nicht zu	stimme eher zu	stimme eher nicht zu	stimme nicht zu	stimme nicht zu	stimme eher nicht zu	stimme eher nicht zu	stimme eher nicht zu	stimme eher nicht zu	weiblich
804	stimme nicht zu	stimme nicht zu	stimme nicht zu	stimme nicht zu	stimme nicht zu	stimme nicht zu	stimme eher zu	stimme eher nicht zu	stimme zu	stimme eher nicht zu	stimme zu	stimme nicht zu	stimme eher nicht zu	stimme nicht zu	stimme nicht zu	stimme eher nicht zu	stimme nicht zu	stimme nicht zu	stimme nicht zu	stimme nicht zu	stimme nicht zu	weiblich
805	stimme eher nicht zu	stimme eher nicht zu	stimme eher nicht zu	stimme eher nicht zu	stimme eher nicht zu	stimme eher nicht zu	stimme eher nicht zu	stimme eher nicht zu	stimme eher nicht zu	stimme eher nicht zu	stimme eher nicht zu	stimme eher zu	stimme eher nicht zu	stimme eher nicht zu	stimme eher nicht zu	stimme eher nicht zu	stimme eher nicht zu	stimme eher zu	stimme eher nicht zu	stimme eher zu	stimme nicht zu	weiblich
806	stimme eher nicht zu	stimme eher nicht zu	stimme eher nicht zu	stimme eher zu	stimme nicht zu	stimme nicht zu	weiss nicht	stimme zu	weiss nicht	stimme nicht zu	stimme zu	stimme zu	stimme eher zu	stimme eher nicht zu	stimme eher nicht zu	stimme eher nicht zu	stimme nicht zu	stimme nicht zu	stimme eher nicht zu	stimme eher zu	stimme eher zu	männlich
807	stimme eher zu	stimme eher nicht zu	stimme eher nicht zu	stimme eher nicht zu	stimme eher nicht zu	stimme eher nicht zu	stimme eher nicht zu	stimme eher zu	stimme eher zu	weiss nicht	stimme eher zu	stimme zu	stimme eher nicht zu	stimme eher zu	stimme eher nicht zu	stimme nicht zu	stimme nicht zu	stimme nicht zu	stimme nicht zu	stimme eher zu	stimme eher nicht zu	weiblich
808	stimme eher zu	stimme zu	stimme zu	stimme zu	stimme eher nicht zu	stimme zu	stimme zu	stimme eher nicht zu	weiss nicht	weiss nicht	weiss nicht	stimme zu	weiss nicht	stimme zu	weiss nicht	weiss nicht	stimme eher zu	stimme zu	weiss nicht	weiss nicht	weiss nicht	männlich
809	stimme eher nicht zu	stimme nicht zu	stimme eher nicht zu	stimme eher nicht zu	stimme nicht zu	stimme nicht zu	stimme nicht zu	stimme eher nicht zu	stimme eher zu	stimme eher nicht zu	stimme eher nicht zu	stimme eher zu	stimme nicht zu	stimme eher nicht zu	stimme nicht zu	stimme nicht zu	stimme eher zu	stimme eher nicht zu	stimme eher nicht zu	stimme eher nicht zu	stimme eher nicht zu	weiblich
810	stimme zu	stimme zu	stimme zu	stimme eher zu	stimme eher zu	stimme eher zu	stimme eher zu	stimme zu	stimme zu	stimme zu	stimme zu	stimme eher nicht zu	stimme nicht zu	stimme eher zu	stimme eher zu	stimme nicht zu	stimme eher zu	stimme eher zu	stimme zu	stimme eher zu	stimme eher nicht zu	männlich
811	stimme eher nicht zu	stimme eher nicht zu	stimme eher nicht zu	stimme eher nicht zu	stimme eher nicht zu	stimme eher nicht zu	stimme eher nicht zu	stimme eher nicht zu	weiss nicht	stimme eher nicht zu	weiss nicht	stimme eher zu	stimme eher nicht zu	weiss nicht	stimme eher nicht zu	stimme eher nicht zu	weiss nicht	stimme eher zu	stimme eher nicht zu	stimme eher nicht zu	stimme eher nicht zu	weiblich
812	stimme eher nicht zu	stimme eher zu	stimme eher nicht zu	stimme eher zu	stimme eher nicht zu	stimme eher nicht zu	stimme eher nicht zu	stimme eher zu	stimme eher zu	stimme eher nicht zu	weiss nicht	stimme eher zu	stimme eher nicht zu	stimme eher zu	stimme eher nicht zu	stimme eher zu	weiss nicht	stimme eher zu	stimme eher zu	stimme zu	stimme eher zu	weiblich
813	stimme zu	stimme zu	stimme zu	stimme zu	stimme zu	stimme zu	stimme eher zu	stimme eher zu	stimme zu	stimme zu	stimme zu	stimme zu	stimme zu	stimme zu	stimme zu	stimme eher zu	stimme zu	stimme eher nicht zu	stimme eher zu	stimme zu	stimme zu	weiblich
814	stimme eher zu	stimme eher nicht zu	stimme nicht zu	stimme nicht zu	stimme nicht zu	stimme nicht zu	stimme nicht zu	stimme eher zu	stimme eher nicht zu	stimme eher nicht zu	stimme eher nicht zu	stimme eher nicht zu	stimme nicht zu	stimme eher nicht zu	stimme nicht zu	stimme eher zu	stimme nicht zu	stimme zu	stimme eher nicht zu	stimme eher nicht zu	stimme eher nicht zu	männlich
816	stimme zu	stimme nicht zu	stimme nicht zu	stimme nicht zu	stimme eher nicht zu	stimme nicht zu	stimme eher nicht zu	stimme nicht zu	stimme zu	stimme eher nicht zu	stimme nicht zu	stimme eher zu	stimme nicht zu	stimme nicht zu	stimme nicht zu	stimme nicht zu	stimme eher nicht zu	stimme eher nicht zu	stimme nicht zu	stimme eher zu	stimme eher nicht zu	weiblich
817	stimme eher zu	stimme eher zu	stimme eher zu	stimme eher nicht zu	stimme zu	stimme eher nicht zu	stimme eher zu	stimme eher zu	stimme eher zu	stimme zu	stimme eher nicht zu	stimme eher zu	stimme eher zu	stimme eher zu	stimme eher zu	stimme eher zu	stimme eher nicht zu	stimme eher nicht zu	stimme eher nicht zu	stimme eher nicht zu	stimme eher nicht zu	männlich
818	stimme eher nicht zu	stimme nicht zu	stimme eher nicht zu	stimme nicht zu	stimme eher nicht zu	stimme nicht zu	stimme nicht zu	stimme nicht zu	stimme eher nicht zu	stimme eher nicht zu	stimme eher nicht zu	stimme eher nicht zu	stimme nicht zu	stimme nicht zu	stimme nicht zu	stimme nicht zu	stimme eher nicht zu	stimme nicht zu	stimme nicht zu	stimme eher zu	stimme nicht zu	männlich
820	stimme eher nicht zu	stimme eher nicht zu	stimme eher nicht zu	stimme eher nicht zu	stimme eher zu	stimme nicht zu	stimme eher nicht zu	stimme eher nicht zu	stimme eher zu	stimme eher nicht zu	stimme eher zu	stimme eher nicht zu	stimme eher nicht zu	stimme eher nicht zu	stimme eher nicht zu	stimme eher nicht zu	stimme eher zu	stimme eher zu	stimme eher nicht zu	weiss nicht	weiss nicht	weiblich
821	stimme eher nicht zu	stimme eher zu	stimme eher zu	stimme eher nicht zu	stimme eher nicht zu	stimme nicht zu	stimme nicht zu	stimme eher zu	stimme eher zu	stimme eher zu	stimme zu	stimme eher zu	stimme zu	stimme zu	stimme eher zu	stimme zu	stimme eher zu	stimme eher zu	stimme zu	stimme zu	stimme zu	weiblich
822	stimme eher nicht zu	stimme eher nicht zu	stimme eher nicht zu	stimme zu	stimme eher nicht zu	stimme nicht zu	stimme eher nicht zu	stimme eher nicht zu	stimme eher zu	stimme eher nicht zu	stimme eher nicht zu	stimme eher zu	stimme eher nicht zu	stimme eher nicht zu	stimme eher nicht zu	stimme eher nicht zu	stimme eher nicht zu	stimme eher zu	stimme eher nicht zu	stimme zu	stimme eher zu	weiblich
823	stimme zu	stimme nicht zu	stimme nicht zu	stimme nicht zu	stimme nicht zu	stimme nicht zu	stimme nicht zu	stimme eher nicht zu	stimme eher nicht zu	stimme nicht zu	stimme nicht zu	stimme eher nicht zu	stimme nicht zu	stimme nicht zu	stimme nicht zu	stimme nicht zu	stimme eher nicht zu	stimme nicht zu	stimme eher nicht zu	stimme nicht zu	stimme nicht zu	weiblich
826	stimme nicht zu	stimme zu	stimme eher nicht zu	stimme eher zu	stimme nicht zu	stimme nicht zu	stimme nicht zu	stimme eher zu	stimme eher nicht zu	stimme eher nicht zu	stimme zu	weiss nicht	weiss nicht	stimme nicht zu	stimme eher zu	stimme eher zu	stimme zu	stimme eher zu	stimme zu	stimme eher zu	stimme eher zu	weiblich
827	stimme eher zu	stimme eher nicht zu	stimme eher nicht zu	stimme eher nicht zu	stimme eher nicht zu	stimme eher nicht zu	stimme eher nicht zu	stimme eher nicht zu	stimme eher zu	stimme eher zu	stimme eher nicht zu	stimme eher zu	stimme eher nicht zu	stimme eher nicht zu	stimme eher nicht zu	stimme eher nicht zu	stimme eher nicht zu	stimme eher nicht zu	stimme nicht zu	weiss nicht	stimme eher nicht zu	männlich
830	stimme nicht zu	stimme nicht zu	stimme nicht zu	stimme nicht zu	stimme nicht zu	stimme nicht zu	stimme nicht zu	stimme eher nicht zu	stimme eher nicht zu	stimme nicht zu	stimme nicht zu	stimme zu	stimme nicht zu	stimme nicht zu	stimme nicht zu	stimme nicht zu	stimme nicht zu	stimme eher nicht zu	stimme nicht zu	stimme eher nicht zu	stimme eher nicht zu	weiblich
831	stimme nicht zu	stimme nicht zu	stimme nicht zu	stimme nicht zu	stimme nicht zu	stimme nicht zu	stimme eher nicht zu	stimme eher nicht zu	stimme eher zu	stimme eher nicht zu	weiss nicht	stimme eher zu	stimme nicht zu	stimme eher nicht zu	stimme eher zu	stimme eher nicht zu	stimme nicht zu	stimme nicht zu	stimme nicht zu	stimme nicht zu	stimme nicht zu	männlich
832	stimme nicht zu	stimme nicht zu	stimme nicht zu	stimme nicht zu	stimme nicht zu	stimme nicht zu	stimme nicht zu	stimme nicht zu	stimme eher zu	stimme eher zu	stimme eher zu	stimme nicht zu	stimme eher nicht zu	stimme eher nicht zu	stimme eher nicht zu	stimme eher nicht zu	stimme eher nicht zu	stimme zu	stimme eher nicht zu	weiss nicht	weiss nicht	männlich
833	stimme eher nicht zu	stimme nicht zu	stimme nicht zu	stimme nicht zu	stimme nicht zu	stimme nicht zu	stimme nicht zu	stimme nicht zu	stimme nicht zu	stimme nicht zu	weiss nicht	stimme eher nicht zu	stimme nicht zu	stimme nicht zu	stimme nicht zu	stimme nicht zu	stimme nicht zu	stimme eher nicht zu	stimme nicht zu	weiss nicht	stimme eher nicht zu	weiblich
834	stimme eher zu	stimme eher nicht zu	stimme eher zu	stimme eher nicht zu	stimme eher nicht zu	stimme eher nicht zu	stimme eher nicht zu	stimme eher zu	stimme eher zu	stimme eher nicht zu	stimme zu	stimme eher nicht zu	stimme eher nicht zu	stimme eher nicht zu	stimme eher nicht zu	stimme eher nicht zu	stimme eher nicht zu	stimme eher nicht zu	stimme nicht zu	stimme eher nicht zu	stimme nicht zu	männlich
835	stimme eher zu	stimme zu	stimme eher zu	stimme eher nicht zu	stimme eher zu	stimme eher nicht zu	stimme eher zu	stimme eher nicht zu	stimme eher zu	stimme eher zu	stimme eher nicht zu	stimme zu	stimme eher nicht zu	stimme zu	stimme eher nicht zu	stimme eher nicht zu	stimme zu	stimme eher nicht zu	stimme eher zu	weiss nicht	stimme eher nicht zu	weiblich
836	stimme eher nicht zu	stimme nicht zu	stimme nicht zu	stimme nicht zu	stimme nicht zu	stimme nicht zu	stimme nicht zu	stimme eher nicht zu	stimme eher nicht zu	stimme nicht zu	stimme eher nicht zu	stimme eher zu	stimme eher zu	stimme eher nicht zu	stimme nicht zu	stimme eher nicht zu	stimme nicht zu	stimme eher nicht zu	stimme nicht zu	stimme eher nicht zu	stimme eher nicht zu	männlich
838	stimme eher zu	stimme zu	stimme zu	stimme zu	stimme eher zu	stimme zu	stimme nicht zu	stimme eher nicht zu	stimme zu	stimme zu	stimme zu	stimme zu	stimme eher nicht zu	stimme zu	stimme nicht zu	stimme eher zu	stimme eher zu	stimme eher zu	stimme zu	weiss nicht	weiss nicht	weiblich
839	stimme nicht zu	stimme eher nicht zu	stimme eher nicht zu	stimme eher nicht zu	stimme eher nicht zu	stimme eher nicht zu	stimme nicht zu	weiss nicht	stimme eher nicht zu	stimme nicht zu	stimme nicht zu	stimme eher nicht zu	stimme nicht zu	stimme eher nicht zu	stimme eher nicht zu	stimme eher nicht zu	stimme eher nicht zu	stimme eher nicht zu	stimme eher nicht zu	stimme eher zu	stimme eher nicht zu	weiblich
840	stimme eher nicht zu	stimme eher nicht zu	stimme eher nicht zu	stimme eher nicht zu	stimme eher nicht zu	stimme nicht zu	stimme nicht zu	stimme eher nicht zu	stimme eher zu	stimme eher zu	stimme eher nicht zu	stimme nicht zu	stimme eher nicht zu	stimme eher nicht zu	stimme eher nicht zu	stimme eher nicht zu	weiss nicht	stimme nicht zu	stimme eher nicht zu	weiss nicht	stimme eher nicht zu	weiblich
841	stimme eher zu	stimme zu	stimme eher zu	stimme zu	stimme eher zu	stimme eher nicht zu	stimme eher zu	stimme zu	stimme zu	stimme zu	stimme zu	stimme zu	stimme eher nicht zu	stimme zu	stimme eher zu	stimme eher nicht zu	stimme eher nicht zu	stimme zu	stimme eher zu	weiss nicht	stimme eher nicht zu	männlich
842	stimme eher zu	stimme eher nicht zu	stimme eher nicht zu	stimme nicht zu	stimme eher nicht zu	stimme nicht zu	stimme eher nicht zu	stimme eher zu	stimme eher nicht zu	stimme eher nicht zu	stimme eher nicht zu	stimme eher nicht zu	stimme eher nicht zu	stimme eher nicht zu	stimme eher nicht zu	stimme eher nicht zu	stimme eher nicht zu	stimme nicht zu	stimme eher nicht zu	weiss nicht	stimme eher nicht zu	weiblich
843	stimme nicht zu	stimme nicht zu	stimme eher nicht zu	stimme eher nicht zu	stimme nicht zu	stimme nicht zu	stimme nicht zu	stimme eher zu	stimme eher zu	stimme eher nicht zu	stimme eher zu	stimme zu	stimme zu	stimme eher nicht zu	stimme eher nicht zu	stimme eher nicht zu	stimme eher nicht zu	stimme nicht zu	stimme nicht zu	stimme nicht zu	stimme nicht zu	männlich
844	stimme zu	stimme zu	stimme eher zu	stimme eher nicht zu	stimme eher nicht zu	stimme eher nicht zu	stimme eher nicht zu	stimme eher zu	stimme zu	stimme zu	stimme zu	stimme eher nicht zu	stimme eher zu	stimme eher zu	stimme eher zu	stimme eher nicht zu	stimme nicht zu	stimme nicht zu	stimme nicht zu	stimme nicht zu	stimme nicht zu	männlich
845	stimme nicht zu	stimme nicht zu	stimme nicht zu	stimme nicht zu	stimme nicht zu	stimme nicht zu	stimme nicht zu	stimme nicht zu	stimme eher nicht zu	stimme eher zu	weiss nicht	stimme eher nicht zu	stimme nicht zu	stimme eher zu	stimme eher zu	stimme eher nicht zu	stimme nicht zu	stimme nicht zu	stimme nicht zu	weiss nicht	stimme eher nicht zu	weiblich
846	stimme eher nicht zu	stimme nicht zu	stimme eher nicht zu	stimme nicht zu	stimme eher nicht zu	stimme nicht zu	stimme nicht zu	stimme eher zu	stimme eher nicht zu	stimme eher nicht zu	stimme eher nicht zu	stimme eher zu	stimme nicht zu	stimme eher nicht zu	stimme eher zu	stimme eher nicht zu	stimme nicht zu	stimme eher nicht zu	stimme eher nicht zu	stimme eher nicht zu	stimme nicht zu	männlich
848	stimme zu	stimme nicht zu	stimme nicht zu	stimme nicht zu	stimme nicht zu	stimme nicht zu	stimme nicht zu	stimme nicht zu	stimme eher nicht zu	stimme nicht zu	stimme eher nicht zu	stimme zu	stimme zu	stimme eher nicht zu	stimme nicht zu	stimme eher nicht zu	stimme nicht zu	stimme nicht zu	stimme nicht zu	weiss nicht	stimme nicht zu	weiblich
849	stimme eher nicht zu	stimme nicht zu	stimme nicht zu	stimme nicht zu	stimme nicht zu	stimme nicht zu	stimme eher nicht zu	stimme eher nicht zu	stimme eher zu	stimme eher nicht zu	stimme eher nicht zu	stimme eher nicht zu	stimme eher nicht zu	stimme eher nicht zu	stimme eher nicht zu	stimme eher nicht zu	stimme nicht zu	stimme nicht zu	stimme nicht zu	stimme eher nicht zu	stimme eher nicht zu	männlich
850	stimme eher nicht zu	stimme nicht zu	stimme nicht zu	stimme nicht zu	stimme nicht zu	stimme nicht zu	stimme nicht zu	weiss nicht	stimme eher zu	stimme eher nicht zu	stimme eher nicht zu	stimme eher zu	weiss nicht	stimme eher nicht zu	stimme eher nicht zu	stimme eher nicht zu	stimme eher nicht zu	stimme nicht zu	stimme eher nicht zu	stimme eher nicht zu	stimme eher nicht zu	weiblich
851	stimme eher zu	stimme zu	stimme zu	stimme eher nicht zu	stimme zu	stimme eher nicht zu	stimme zu	stimme zu	stimme eher zu	stimme eher zu	stimme zu	stimme zu	stimme eher nicht zu	stimme zu	stimme zu	stimme eher zu	stimme eher nicht zu	stimme nicht zu	weiss nicht	weiss nicht	stimme eher nicht zu	weiblich
854	stimme eher nicht zu	stimme eher zu	stimme eher nicht zu	stimme nicht zu	stimme eher nicht zu	stimme eher nicht zu	stimme eher zu	stimme eher zu	stimme zu	stimme eher zu	stimme zu	stimme eher zu	stimme eher nicht zu	stimme eher nicht zu	stimme eher nicht zu	stimme eher nicht zu	stimme eher nicht zu	stimme zu	stimme eher nicht zu	stimme eher nicht zu	stimme eher nicht zu	männlich
855	stimme eher zu	stimme zu	stimme zu	stimme zu	stimme eher zu	stimme eher nicht zu	weiss nicht	stimme zu	stimme eher nicht zu	stimme eher zu	stimme zu	stimme eher nicht zu	stimme eher zu	stimme zu	stimme eher nicht zu	stimme eher zu	stimme eher nicht zu	stimme zu	stimme eher nicht zu	stimme eher zu	stimme eher nicht zu	männlich
856	stimme eher nicht zu	stimme eher nicht zu	stimme eher nicht zu	stimme eher nicht zu	stimme eher zu	stimme eher nicht zu	stimme eher nicht zu	stimme eher nicht zu	stimme eher zu	stimme zu	stimme eher zu	stimme nicht zu	stimme eher nicht zu	stimme eher zu	stimme eher zu	stimme eher zu	stimme eher zu	stimme zu	stimme zu	stimme eher zu	stimme eher zu	weiblich
857	stimme eher nicht zu	stimme eher nicht zu	stimme eher nicht zu	stimme eher nicht zu	stimme eher nicht zu	stimme eher nicht zu	stimme nicht zu	stimme eher nicht zu	stimme eher zu	stimme eher nicht zu	stimme eher zu	stimme zu	stimme zu	stimme eher nicht zu	stimme eher nicht zu	stimme eher nicht zu	stimme eher nicht zu	stimme eher nicht zu	stimme eher nicht zu	stimme eher nicht zu	stimme eher nicht zu	weiblich
859	stimme nicht zu	stimme eher nicht zu	stimme eher nicht zu	stimme eher nicht zu	stimme nicht zu	stimme nicht zu	stimme nicht zu	stimme eher nicht zu	weiss nicht	stimme eher nicht zu	weiss nicht	stimme eher nicht zu	stimme nicht zu	stimme eher nicht zu	stimme eher nicht zu	stimme eher nicht zu	stimme eher nicht zu	stimme eher zu	stimme eher zu	stimme eher zu	stimme eher zu	männlich
860	stimme eher nicht zu	stimme eher zu	stimme eher zu	stimme nicht zu	stimme eher zu	stimme nicht zu	stimme eher zu	stimme zu	stimme zu	stimme zu	stimme zu	stimme zu	stimme zu	stimme zu	stimme eher zu	stimme eher zu	stimme eher nicht zu	stimme zu	stimme eher nicht zu	stimme zu	stimme zu	männlich
861	stimme nicht zu	stimme eher nicht zu	stimme eher nicht zu	stimme eher nicht zu	stimme eher nicht zu	stimme nicht zu	stimme eher nicht zu	stimme eher nicht zu	stimme zu	stimme eher nicht zu	stimme eher zu	stimme eher zu	stimme eher nicht zu	stimme eher nicht zu	stimme eher nicht zu	stimme eher nicht zu	stimme eher nicht zu	stimme eher nicht zu	stimme eher nicht zu	stimme eher zu	stimme eher nicht zu	weiblich
862	weiss nicht	stimme eher zu	weiss nicht	stimme eher nicht zu	stimme eher nicht zu	stimme eher nicht zu	stimme eher nicht zu	weiss nicht	stimme eher zu	stimme eher nicht zu	stimme zu	stimme zu	stimme eher nicht zu	stimme zu	stimme eher nicht zu	stimme eher nicht zu	stimme eher nicht zu	stimme eher zu	stimme eher nicht zu	stimme zu	stimme eher nicht zu	weiblich
863	stimme eher nicht zu	stimme nicht zu	stimme nicht zu	stimme nicht zu	weiss nicht	stimme nicht zu	stimme eher nicht zu	stimme eher nicht zu	stimme eher nicht zu	stimme eher nicht zu	weiss nicht	stimme eher zu	stimme eher nicht zu	stimme eher nicht zu	stimme eher nicht zu	stimme eher nicht zu	stimme eher nicht zu	stimme zu	stimme eher nicht zu	stimme eher nicht zu	stimme nicht zu	weiblich
864	stimme nicht zu	stimme nicht zu	stimme nicht zu	stimme eher nicht zu	stimme nicht zu	stimme nicht zu	stimme eher nicht zu	stimme eher nicht zu	stimme eher zu	stimme eher nicht zu	stimme eher zu	stimme zu	stimme eher zu	stimme eher nicht zu	stimme eher nicht zu	stimme eher nicht zu	stimme eher nicht zu	stimme eher zu	stimme eher nicht zu	stimme eher nicht zu	stimme eher nicht zu	männlich
865	stimme eher nicht zu	stimme zu	stimme eher nicht zu	stimme zu	stimme eher zu	stimme eher nicht zu	stimme zu	stimme eher zu	stimme eher zu	weiss nicht	weiss nicht	stimme zu	stimme zu	stimme zu	stimme zu	stimme zu	stimme eher zu	stimme zu	stimme eher zu	weiss nicht	weiss nicht	weiblich
866	stimme zu	stimme eher nicht zu	stimme eher nicht zu	stimme eher nicht zu	weiss nicht	stimme eher nicht zu	stimme eher nicht zu	stimme eher nicht zu	weiss nicht	stimme eher nicht zu	stimme eher nicht zu	stimme zu	weiss nicht	weiss nicht	stimme eher nicht zu	stimme eher nicht zu	stimme eher nicht zu	stimme eher nicht zu	stimme eher nicht zu	weiss nicht	stimme eher nicht zu	weiblich
867	weiss nicht	stimme zu	weiss nicht	stimme eher zu	stimme eher nicht zu	stimme nicht zu	stimme nicht zu	stimme zu	stimme zu	stimme zu	stimme zu	stimme zu	stimme eher zu	stimme zu	stimme eher zu	stimme zu	stimme eher zu	stimme zu	stimme eher nicht zu	stimme zu	stimme nicht zu	weiblich
868	stimme eher zu	stimme nicht zu	stimme nicht zu	stimme nicht zu	stimme eher nicht zu	stimme nicht zu	stimme eher nicht zu	stimme eher nicht zu	stimme zu	stimme eher zu	stimme zu	stimme nicht zu	stimme eher nicht zu	stimme eher nicht zu	stimme eher nicht zu	stimme eher nicht zu	stimme nicht zu	stimme nicht zu	stimme nicht zu	stimme nicht zu	stimme nicht zu	weiblich
869	stimme eher nicht zu	stimme eher nicht zu	stimme eher nicht zu	stimme eher nicht zu	stimme eher nicht zu	stimme nicht zu	stimme eher zu	stimme eher nicht zu	stimme eher zu	stimme eher nicht zu	stimme eher zu	stimme eher zu	stimme eher nicht zu	stimme zu	stimme eher nicht zu	stimme eher zu	stimme eher nicht zu	stimme eher nicht zu	stimme eher nicht zu	weiss nicht	weiss nicht	weiblich
870	weiss nicht	stimme eher zu	stimme eher zu	stimme eher zu	stimme eher zu	stimme eher nicht zu	weiss nicht	stimme eher zu	stimme eher zu	weiss nicht	weiss nicht	stimme eher nicht zu	stimme eher nicht zu	stimme eher zu	stimme eher nicht zu	stimme eher zu	stimme eher nicht zu	stimme eher zu	stimme eher zu	weiss nicht	stimme nicht zu	weiblich
872	stimme eher nicht zu	stimme eher nicht zu	stimme nicht zu	stimme eher nicht zu	stimme eher nicht zu	stimme nicht zu	stimme eher zu	stimme zu	stimme eher nicht zu	stimme eher zu	stimme eher zu	stimme eher nicht zu	stimme eher nicht zu	stimme zu	stimme eher nicht zu	stimme eher nicht zu	stimme eher nicht zu	stimme eher zu	stimme eher nicht zu	stimme eher zu	stimme eher nicht zu	männlich
873	stimme zu	stimme eher nicht zu	stimme eher nicht zu	stimme eher nicht zu	weiss nicht	stimme nicht zu	stimme eher nicht zu	weiss nicht	stimme eher zu	stimme eher nicht zu	stimme eher nicht zu	stimme eher zu	stimme nicht zu	stimme eher nicht zu	stimme eher zu	weiss nicht	stimme nicht zu	stimme nicht zu	stimme nicht zu	weiss nicht	stimme eher nicht zu	weiblich
874	stimme nicht zu	stimme eher nicht zu	stimme nicht zu	stimme eher zu	stimme eher nicht zu	stimme nicht zu	stimme nicht zu	stimme nicht zu	stimme nicht zu	stimme eher nicht zu	stimme nicht zu	stimme eher zu	stimme eher nicht zu	stimme eher nicht zu	stimme eher nicht zu	stimme eher nicht zu	stimme nicht zu	stimme nicht zu	stimme nicht zu	stimme eher zu	stimme nicht zu	weiblich
877	stimme eher zu	stimme zu	stimme eher zu	stimme eher nicht zu	stimme eher zu	stimme eher zu	weiss nicht	stimme eher zu	stimme zu	stimme zu	weiss nicht	stimme nicht zu	weiss nicht	stimme zu	stimme eher nicht zu	stimme zu	stimme eher zu	stimme eher nicht zu	stimme eher nicht zu	stimme eher zu	stimme eher nicht zu	weiblich
878	stimme eher zu	stimme nicht zu	stimme nicht zu	stimme nicht zu	weiss nicht	stimme nicht zu	stimme eher nicht zu	stimme eher nicht zu	stimme eher zu	stimme zu	stimme zu	stimme eher nicht zu	stimme nicht zu	stimme eher zu	stimme eher nicht zu	stimme eher nicht zu	stimme nicht zu	stimme nicht zu	stimme nicht zu	weiss nicht	stimme nicht zu	weiblich
879	stimme eher zu	stimme eher zu	stimme eher zu	stimme eher zu	stimme eher nicht zu	stimme eher nicht zu	stimme eher nicht zu	stimme eher nicht zu	stimme eher zu	stimme zu	stimme eher zu	stimme eher zu	stimme eher nicht zu	stimme zu	stimme eher nicht zu	stimme eher nicht zu	stimme eher nicht zu	stimme eher zu	stimme eher nicht zu	stimme eher zu	stimme nicht zu	männlich
880	stimme eher nicht zu	stimme zu	stimme zu	stimme zu	stimme eher zu	stimme eher nicht zu	stimme zu	stimme eher zu	stimme zu	stimme eher nicht zu	stimme zu	stimme eher nicht zu	stimme zu	stimme zu	stimme eher nicht zu	stimme zu	stimme zu	stimme zu	stimme zu	stimme zu	stimme zu	weiblich
881	stimme eher nicht zu	stimme nicht zu	stimme eher nicht zu	stimme nicht zu	stimme eher nicht zu	stimme nicht zu	stimme eher nicht zu	stimme zu	stimme eher zu	stimme eher nicht zu	stimme nicht zu	stimme eher zu	stimme eher nicht zu	stimme zu	stimme eher zu	stimme eher zu	stimme eher nicht zu	stimme eher zu	stimme eher nicht zu	weiss nicht	stimme eher nicht zu	männlich
883	stimme eher nicht zu	stimme eher nicht zu	stimme eher nicht zu	stimme nicht zu	stimme eher nicht zu	stimme eher nicht zu	stimme eher nicht zu	stimme eher nicht zu	stimme zu	stimme eher nicht zu	stimme zu	stimme eher zu	stimme eher nicht zu	stimme zu	weiss nicht	stimme eher zu	stimme eher nicht zu	stimme eher zu	stimme eher nicht zu	stimme eher zu	stimme eher nicht zu	weiblich
884	stimme eher nicht zu	stimme nicht zu	stimme eher nicht zu	stimme nicht zu	stimme eher nicht zu	stimme eher nicht zu	stimme eher nicht zu	stimme eher zu	stimme zu	stimme eher zu	stimme zu	stimme eher nicht zu	stimme eher nicht zu	stimme zu	stimme eher nicht zu	stimme eher nicht zu	stimme nicht zu	stimme eher nicht zu	stimme eher nicht zu	stimme eher zu	stimme eher zu	männlich
885	stimme eher zu	stimme nicht zu	stimme nicht zu	stimme nicht zu	stimme nicht zu	stimme nicht zu	stimme nicht zu	stimme eher nicht zu	stimme eher nicht zu	stimme nicht zu	stimme nicht zu	stimme nicht zu	stimme eher nicht zu	stimme eher nicht zu	stimme eher nicht zu	stimme eher nicht zu	stimme eher nicht zu	stimme nicht zu	stimme nicht zu	stimme eher zu	stimme eher nicht zu	weiblich
887	stimme eher nicht zu	stimme eher nicht zu	stimme eher nicht zu	stimme nicht zu	stimme nicht zu	stimme nicht zu	stimme eher nicht zu	stimme eher nicht zu	stimme zu	stimme eher nicht zu	stimme zu	stimme eher zu	stimme nicht zu	stimme eher zu	stimme eher nicht zu	stimme eher nicht zu	stimme eher nicht zu	stimme zu	stimme eher nicht zu	weiss nicht	stimme nicht zu	weiblich
889	stimme eher zu	stimme eher nicht zu	stimme eher nicht zu	stimme nicht zu	stimme eher nicht zu	stimme nicht zu	stimme eher nicht zu	stimme eher nicht zu	stimme zu	stimme eher nicht zu	stimme eher nicht zu	stimme eher zu	stimme eher nicht zu	stimme eher zu	stimme eher nicht zu	stimme eher nicht zu	stimme eher nicht zu	stimme eher nicht zu	stimme eher nicht zu	stimme eher nicht zu	stimme nicht zu	weiblich
890	stimme eher zu	stimme eher zu	stimme eher zu	stimme eher zu	stimme eher nicht zu	stimme eher nicht zu	stimme eher nicht zu	stimme eher zu	stimme eher nicht zu	stimme eher zu	stimme eher nicht zu	stimme zu	stimme eher nicht zu	stimme eher zu	stimme eher zu	stimme eher nicht zu	stimme nicht zu	stimme nicht zu	stimme eher zu	stimme eher zu	stimme eher nicht zu	männlich
891	stimme eher nicht zu	stimme eher nicht zu	stimme nicht zu	stimme nicht zu	weiss nicht	stimme nicht zu	stimme eher nicht zu	stimme eher zu	stimme eher zu	stimme eher zu	weiss nicht	stimme eher zu	stimme eher nicht zu	stimme eher zu	stimme eher nicht zu	stimme eher nicht zu	stimme eher nicht zu	stimme eher nicht zu	stimme eher nicht zu	weiss nicht	weiss nicht	weiblich
892	stimme nicht zu	stimme nicht zu	stimme nicht zu	stimme nicht zu	stimme nicht zu	stimme nicht zu	stimme nicht zu	stimme eher nicht zu	stimme eher nicht zu	stimme nicht zu	stimme nicht zu	stimme eher zu	stimme nicht zu	stimme eher nicht zu	stimme nicht zu	stimme nicht zu	stimme eher nicht zu	stimme eher nicht zu	stimme nicht zu	stimme nicht zu	stimme nicht zu	männlich
893	stimme eher nicht zu	stimme nicht zu	stimme nicht zu	stimme nicht zu	stimme nicht zu	stimme nicht zu	stimme nicht zu	stimme eher zu	stimme eher zu	stimme nicht zu	stimme eher nicht zu	stimme zu	stimme eher zu	stimme eher zu	stimme eher nicht zu	stimme eher nicht zu	weiss nicht	stimme eher nicht zu	stimme nicht zu	stimme eher zu	stimme nicht zu	männlich
895	stimme nicht zu	stimme nicht zu	stimme nicht zu	stimme nicht zu	stimme nicht zu	stimme nicht zu	stimme nicht zu	stimme nicht zu	stimme nicht zu	stimme nicht zu	weiss nicht	stimme eher nicht zu	stimme eher zu	stimme nicht zu	stimme nicht zu	stimme eher nicht zu	stimme nicht zu	stimme nicht zu	stimme nicht zu	weiss nicht	weiss nicht	männlich
897	stimme eher nicht zu	stimme eher nicht zu	stimme nicht zu	stimme nicht zu	stimme nicht zu	stimme nicht zu	stimme nicht zu	stimme eher nicht zu	weiss nicht	stimme eher nicht zu	stimme nicht zu	stimme zu	stimme eher zu	weiss nicht	stimme eher nicht zu	stimme nicht zu	stimme eher nicht zu	weiss nicht	stimme nicht zu	stimme nicht zu	stimme nicht zu	weiblich
901	stimme eher nicht zu	stimme eher zu	stimme eher nicht zu	stimme eher zu	stimme eher nicht zu	stimme eher nicht zu	stimme eher nicht zu	stimme eher zu	stimme eher zu	stimme eher nicht zu	stimme eher zu	stimme eher zu	stimme eher nicht zu	stimme eher zu	stimme eher zu	stimme eher zu	stimme eher nicht zu	stimme eher zu	stimme eher nicht zu	stimme eher nicht zu	stimme eher nicht zu	weiblich
902	stimme eher zu	stimme eher nicht zu	stimme eher nicht zu	stimme eher nicht zu	stimme eher nicht zu	stimme eher nicht zu	stimme eher nicht zu	stimme eher nicht zu	stimme eher zu	stimme eher nicht zu	stimme eher nicht zu	stimme eher zu	stimme eher nicht zu	stimme eher zu	stimme eher nicht zu	stimme eher zu	stimme eher zu	stimme eher nicht zu	stimme eher nicht zu	stimme eher nicht zu	stimme eher nicht zu	männlich
904	stimme eher zu	stimme eher zu	stimme eher zu	stimme zu	weiss nicht	stimme nicht zu	weiss nicht	stimme eher zu	stimme eher zu	weiss nicht	weiss nicht	stimme zu	stimme nicht zu	weiss nicht	stimme eher nicht zu	weiss nicht	stimme eher zu	stimme zu	stimme zu	weiss nicht	stimme eher nicht zu	weiblich
905	stimme eher nicht zu	stimme eher nicht zu	stimme eher nicht zu	stimme eher nicht zu	stimme eher zu	stimme eher nicht zu	stimme eher nicht zu	stimme eher nicht zu	stimme eher zu	stimme eher zu	stimme eher zu	stimme eher nicht zu	stimme eher nicht zu	stimme eher zu	stimme eher nicht zu	stimme eher nicht zu	stimme eher zu	stimme zu	stimme eher nicht zu	stimme eher nicht zu	stimme eher nicht zu	weiblich
906	stimme eher nicht zu	stimme eher zu	stimme eher zu	stimme eher nicht zu	stimme eher nicht zu	stimme eher nicht zu	stimme eher nicht zu	stimme zu	stimme zu	stimme eher zu	weiss nicht	stimme eher zu	stimme eher nicht zu	weiss nicht	stimme eher nicht zu	stimme zu	stimme eher nicht zu	stimme zu	stimme eher nicht zu	weiss nicht	stimme eher nicht zu	weiblich
907	stimme eher nicht zu	stimme nicht zu	stimme nicht zu	stimme nicht zu	stimme eher nicht zu	stimme nicht zu	stimme eher nicht zu	stimme nicht zu	stimme eher zu	weiss nicht	stimme eher zu	stimme zu	weiss nicht	stimme eher zu	weiss nicht	stimme eher nicht zu	stimme nicht zu	stimme nicht zu	stimme eher nicht zu	weiss nicht	stimme eher nicht zu	männlich
908	stimme eher zu	stimme eher nicht zu	stimme eher nicht zu	stimme eher nicht zu	stimme eher zu	stimme nicht zu	stimme eher nicht zu	stimme eher zu	stimme eher zu	stimme eher zu	stimme eher zu	stimme eher nicht zu	stimme eher nicht zu	stimme zu	stimme eher nicht zu	stimme eher nicht zu	stimme nicht zu	stimme nicht zu	stimme eher nicht zu	stimme eher zu	stimme nicht zu	weiblich
909	stimme eher zu	stimme nicht zu	stimme eher nicht zu	stimme zu	stimme nicht zu	stimme nicht zu	stimme eher zu	stimme eher nicht zu	stimme zu	stimme zu	stimme zu	stimme eher zu	stimme nicht zu	stimme eher nicht zu	stimme eher nicht zu	stimme nicht zu	stimme nicht zu	stimme nicht zu	stimme eher nicht zu	weiss nicht	stimme eher nicht zu	männlich
910	stimme eher nicht zu	stimme nicht zu	stimme nicht zu	stimme nicht zu	stimme eher nicht zu	stimme nicht zu	stimme eher nicht zu	stimme eher nicht zu	stimme eher nicht zu	stimme nicht zu	stimme eher nicht zu	stimme eher nicht zu	stimme eher nicht zu	stimme eher nicht zu	stimme eher nicht zu	stimme eher nicht zu	stimme nicht zu	stimme eher zu	stimme eher nicht zu	stimme eher zu	stimme eher zu	männlich
911	stimme eher zu	stimme eher zu	stimme eher nicht zu	stimme eher nicht zu	stimme eher zu	stimme eher nicht zu	stimme eher nicht zu	stimme eher zu	stimme eher nicht zu	stimme eher zu	stimme eher nicht zu	stimme eher zu	stimme eher nicht zu	stimme eher nicht zu	stimme eher nicht zu	stimme eher nicht zu	stimme nicht zu	stimme nicht zu	stimme eher nicht zu	stimme eher zu	stimme eher nicht zu	männlich
912	stimme eher zu	stimme eher nicht zu	stimme eher nicht zu	stimme eher nicht zu	stimme eher nicht zu	stimme eher nicht zu	stimme eher nicht zu	stimme eher nicht zu	stimme eher zu	stimme eher nicht zu	stimme eher zu	stimme eher nicht zu	stimme eher nicht zu	stimme eher nicht zu	stimme eher nicht zu	stimme eher nicht zu	stimme eher nicht zu	stimme eher nicht zu	stimme eher nicht zu	stimme eher nicht zu	stimme eher nicht zu	weiblich
913	stimme nicht zu	stimme zu	weiss nicht	stimme nicht zu	stimme eher nicht zu	stimme nicht zu	weiss nicht	stimme eher zu	stimme zu	stimme eher nicht zu	stimme nicht zu	stimme nicht zu	stimme eher zu	stimme zu	stimme eher zu	weiss nicht	stimme eher zu	stimme zu	weiss nicht	weiss nicht	weiss nicht	weiblich
914	stimme nicht zu	stimme eher nicht zu	stimme nicht zu	stimme eher nicht zu	stimme eher nicht zu	stimme eher nicht zu	stimme eher nicht zu	stimme zu	stimme eher zu	weiss nicht	stimme eher zu	stimme zu	stimme zu	stimme eher zu	stimme eher zu	stimme eher nicht zu	stimme nicht zu	stimme nicht zu	stimme nicht zu	stimme eher nicht zu	stimme eher nicht zu	männlich
917	stimme nicht zu	stimme eher nicht zu	stimme nicht zu	stimme nicht zu	stimme nicht zu	stimme nicht zu	stimme nicht zu	weiss nicht	stimme eher nicht zu	stimme eher nicht zu	stimme eher nicht zu	stimme eher nicht zu	stimme nicht zu	stimme nicht zu	stimme eher nicht zu	stimme eher nicht zu	stimme eher zu	stimme eher nicht zu	stimme eher nicht zu	weiss nicht	stimme nicht zu	männlich
918	stimme zu	stimme zu	stimme zu	stimme zu	stimme eher zu	stimme zu	stimme zu	stimme eher zu	stimme zu	stimme zu	stimme eher zu	stimme nicht zu	stimme nicht zu	stimme zu	stimme zu	stimme eher zu	weiss nicht	stimme eher nicht zu	stimme eher zu	stimme zu	stimme zu	weiblich
919	weiss nicht	stimme eher nicht zu	stimme eher nicht zu	stimme nicht zu	weiss nicht	stimme nicht zu	weiss nicht	stimme eher nicht zu	stimme eher zu	weiss nicht	weiss nicht	stimme eher zu	stimme eher nicht zu	stimme eher nicht zu	stimme eher nicht zu	weiss nicht	stimme eher nicht zu	stimme zu	weiss nicht	stimme eher zu	stimme eher nicht zu	weiblich
920	stimme zu	stimme zu	stimme eher nicht zu	stimme eher zu	stimme eher nicht zu	stimme eher nicht zu	stimme eher nicht zu	stimme eher zu	stimme eher zu	stimme eher nicht zu	stimme eher nicht zu	stimme eher nicht zu	stimme eher nicht zu	stimme eher nicht zu	stimme eher nicht zu	stimme eher nicht zu	stimme eher nicht zu	stimme eher zu	stimme eher zu	stimme eher zu	stimme eher nicht zu	männlich
921	stimme eher nicht zu	stimme eher nicht zu	stimme eher nicht zu	stimme eher nicht zu	stimme eher nicht zu	stimme nicht zu	stimme eher nicht zu	stimme eher nicht zu	stimme eher zu	weiss nicht	stimme eher nicht zu	stimme eher zu	stimme eher nicht zu	stimme eher zu	stimme eher nicht zu	stimme eher nicht zu	stimme eher nicht zu	stimme eher nicht zu	stimme eher nicht zu	stimme eher nicht zu	stimme eher nicht zu	männlich
922	stimme eher zu	stimme nicht zu	stimme nicht zu	stimme nicht zu	stimme eher nicht zu	stimme nicht zu	stimme eher nicht zu	stimme eher nicht zu	stimme zu	stimme eher zu	stimme zu	stimme eher nicht zu	stimme nicht zu	stimme eher nicht zu	stimme nicht zu	stimme eher nicht zu	stimme nicht zu	stimme eher nicht zu	stimme nicht zu	stimme eher nicht zu	stimme nicht zu	weiblich
923	stimme eher nicht zu	stimme nicht zu	stimme nicht zu	stimme nicht zu	stimme eher nicht zu	stimme nicht zu	stimme eher nicht zu	stimme eher nicht zu	stimme eher zu	stimme eher nicht zu	stimme eher zu	stimme eher zu	stimme eher zu	stimme eher zu	stimme eher nicht zu	stimme eher nicht zu	stimme nicht zu	stimme nicht zu	stimme nicht zu	stimme eher nicht zu	stimme nicht zu	weiblich
924	stimme nicht zu	stimme nicht zu	stimme nicht zu	stimme nicht zu	stimme nicht zu	stimme nicht zu	stimme nicht zu	stimme eher zu	stimme eher zu	stimme eher nicht zu	stimme eher nicht zu	stimme eher zu	stimme eher nicht zu	stimme nicht zu	stimme eher nicht zu	stimme eher nicht zu	stimme eher nicht zu	stimme eher nicht zu	stimme eher nicht zu	stimme eher zu	stimme eher zu	weiblich
925	stimme nicht zu	stimme eher nicht zu	stimme eher nicht zu	stimme eher nicht zu	stimme eher nicht zu	stimme eher nicht zu	stimme eher nicht zu	stimme eher nicht zu	weiss nicht	stimme eher nicht zu	stimme zu	stimme zu	stimme eher nicht zu	stimme eher zu	stimme nicht zu	stimme eher nicht zu	stimme eher nicht zu	stimme eher nicht zu	stimme nicht zu	weiss nicht	stimme eher nicht zu	weiblich
926	stimme eher zu	stimme nicht zu	stimme nicht zu	stimme nicht zu	stimme eher nicht zu	stimme nicht zu	stimme eher nicht zu	stimme eher nicht zu	stimme eher zu	stimme eher nicht zu	stimme nicht zu	stimme eher zu	stimme nicht zu	stimme eher zu	stimme eher nicht zu	stimme eher zu	stimme nicht zu	stimme nicht zu	stimme nicht zu	stimme eher nicht zu	stimme nicht zu	weiblich
927	stimme zu	stimme zu	stimme zu	stimme zu	weiss nicht	stimme zu	stimme zu	stimme zu	stimme zu	stimme zu	stimme zu	stimme zu	stimme zu	stimme zu	weiss nicht	stimme zu	stimme zu	stimme zu	stimme zu	weiss nicht	stimme eher nicht zu	weiblich
928	stimme eher nicht zu	stimme nicht zu	stimme nicht zu	stimme eher nicht zu	stimme eher nicht zu	stimme eher nicht zu	stimme eher nicht zu	stimme nicht zu	stimme eher nicht zu	stimme eher nicht zu	stimme eher nicht zu	stimme nicht zu	stimme nicht zu	stimme nicht zu	stimme nicht zu	stimme nicht zu	stimme eher nicht zu	stimme zu	stimme eher nicht zu	stimme zu	stimme zu	weiblich
929	stimme nicht zu	stimme eher zu	stimme eher nicht zu	stimme eher nicht zu	stimme eher nicht zu	stimme eher nicht zu	stimme eher zu	stimme zu	stimme zu	stimme zu	stimme zu	stimme eher zu	stimme eher zu	stimme zu	stimme zu	weiss nicht	stimme eher nicht zu	stimme eher nicht zu	stimme eher nicht zu	stimme eher nicht zu	stimme eher nicht zu	männlich
930	stimme eher nicht zu	stimme eher nicht zu	stimme eher nicht zu	stimme nicht zu	weiss nicht	stimme nicht zu	stimme eher nicht zu	stimme eher zu	stimme zu	weiss nicht	weiss nicht	stimme zu	stimme eher nicht zu	stimme eher zu	stimme eher nicht zu	stimme eher nicht zu	stimme eher zu	stimme zu	stimme eher nicht zu	weiss nicht	stimme nicht zu	weiblich
932	stimme eher zu	stimme eher nicht zu	stimme eher zu	stimme eher nicht zu	stimme nicht zu	stimme nicht zu	stimme eher nicht zu	stimme eher nicht zu	stimme zu	stimme eher zu	stimme eher nicht zu	stimme eher zu	stimme eher nicht zu	stimme eher nicht zu	stimme nicht zu	stimme eher nicht zu	stimme eher nicht zu	stimme nicht zu	stimme eher nicht zu	stimme eher nicht zu	stimme nicht zu	männlich
934	stimme nicht zu	stimme nicht zu	stimme nicht zu	stimme nicht zu	stimme eher nicht zu	stimme nicht zu	stimme nicht zu	stimme eher nicht zu	stimme eher zu	stimme eher zu	stimme nicht zu	stimme eher zu	stimme nicht zu	stimme zu	stimme eher zu	stimme eher nicht zu	stimme nicht zu	stimme nicht zu	stimme nicht zu	stimme eher zu	stimme eher nicht zu	männlich
935	stimme eher zu	stimme zu	stimme zu	stimme eher nicht zu	stimme eher zu	stimme eher nicht zu	stimme eher zu	stimme eher zu	stimme eher zu	stimme eher zu	stimme eher zu	stimme zu	stimme eher zu	stimme zu	stimme eher zu	weiss nicht	stimme eher nicht zu	stimme eher zu	weiss nicht	stimme eher nicht zu	stimme nicht zu	männlich
936	stimme eher nicht zu	stimme eher zu	stimme eher zu	stimme nicht zu	stimme eher nicht zu	stimme eher nicht zu	stimme eher zu	stimme eher zu	stimme eher zu	stimme eher zu	stimme eher zu	stimme eher zu	stimme zu	stimme eher nicht zu	stimme eher nicht zu	stimme eher nicht zu	stimme eher nicht zu	stimme zu	stimme eher nicht zu	stimme eher zu	stimme eher zu	männlich
938	stimme zu	stimme zu	stimme zu	stimme eher nicht zu	stimme eher nicht zu	stimme eher nicht zu	stimme eher zu	stimme zu	stimme eher zu	stimme zu	stimme zu	stimme nicht zu	stimme nicht zu	stimme zu	stimme zu	stimme eher nicht zu	stimme eher zu	stimme eher zu	stimme zu	stimme eher nicht zu	stimme eher nicht zu	männlich
939	stimme zu	stimme nicht zu	stimme eher nicht zu	stimme eher nicht zu	weiss nicht	stimme nicht zu	stimme nicht zu	stimme eher zu	stimme eher zu	stimme eher nicht zu	stimme eher nicht zu	stimme zu	stimme eher nicht zu	stimme zu	stimme eher nicht zu	stimme eher nicht zu	stimme eher nicht zu	stimme eher nicht zu	stimme eher nicht zu	weiss nicht	weiss nicht	weiblich
940	stimme eher nicht zu	stimme nicht zu	stimme nicht zu	stimme eher nicht zu	stimme eher nicht zu	stimme nicht zu	stimme eher nicht zu	stimme eher nicht zu	stimme eher zu	stimme eher nicht zu	stimme eher zu	stimme eher zu	stimme nicht zu	stimme eher nicht zu	stimme eher nicht zu	stimme eher nicht zu	stimme eher nicht zu	stimme eher nicht zu	stimme eher nicht zu	stimme eher nicht zu	stimme nicht zu	männlich
941	stimme eher nicht zu	stimme eher nicht zu	stimme eher nicht zu	stimme nicht zu	stimme eher nicht zu	stimme eher nicht zu	stimme eher nicht zu	stimme eher nicht zu	stimme eher nicht zu	weiss nicht	stimme eher zu	stimme eher zu	stimme eher nicht zu	stimme eher nicht zu	stimme eher nicht zu	stimme eher nicht zu	stimme eher nicht zu	stimme eher nicht zu	stimme eher nicht zu	weiss nicht	stimme eher nicht zu	männlich
942	stimme eher nicht zu	stimme eher nicht zu	stimme eher nicht zu	stimme eher nicht zu	stimme eher nicht zu	stimme nicht zu	stimme eher nicht zu	stimme eher zu	stimme eher zu	stimme eher nicht zu	stimme eher nicht zu	stimme eher nicht zu	stimme eher nicht zu	stimme eher zu	stimme eher nicht zu	stimme eher zu	stimme eher nicht zu	stimme eher nicht zu	stimme nicht zu	weiss nicht	stimme nicht zu	weiblich
944	stimme eher nicht zu	stimme nicht zu	stimme nicht zu	stimme nicht zu	stimme nicht zu	stimme nicht zu	stimme eher nicht zu	stimme eher nicht zu	stimme eher zu	stimme eher nicht zu	stimme eher nicht zu	stimme eher nicht zu	stimme eher nicht zu	stimme eher nicht zu	stimme eher nicht zu	stimme nicht zu	stimme nicht zu	stimme nicht zu	stimme nicht zu	stimme eher zu	stimme eher zu	weiblich
945	stimme zu	stimme eher nicht zu	stimme eher nicht zu	stimme eher nicht zu	stimme eher zu	stimme eher nicht zu	weiss nicht	stimme eher nicht zu	stimme eher nicht zu	stimme eher zu	stimme zu	stimme eher zu	stimme eher nicht zu	stimme eher nicht zu	stimme eher nicht zu	stimme eher zu	stimme eher nicht zu	stimme nicht zu	stimme eher nicht zu	weiss nicht	weiss nicht	männlich
946	stimme zu	stimme eher nicht zu	stimme nicht zu	stimme nicht zu	stimme nicht zu	stimme nicht zu	weiss nicht	weiss nicht	stimme eher zu	stimme nicht zu	stimme nicht zu	stimme eher zu	stimme eher nicht zu	stimme zu	stimme eher nicht zu	stimme eher nicht zu	stimme eher zu	stimme eher zu	stimme zu	weiss nicht	stimme eher nicht zu	weiblich
947	stimme eher nicht zu	stimme eher zu	stimme eher zu	stimme nicht zu	stimme eher nicht zu	stimme nicht zu	stimme eher nicht zu	stimme eher zu	stimme zu	stimme eher zu	stimme eher nicht zu	stimme zu	stimme eher nicht zu	stimme eher zu	stimme eher nicht zu	stimme nicht zu	stimme eher nicht zu	stimme nicht zu	stimme eher nicht zu	stimme eher zu	stimme eher nicht zu	weiblich
948	stimme eher nicht zu	stimme eher nicht zu	stimme eher nicht zu	stimme eher nicht zu	weiss nicht	stimme eher nicht zu	stimme nicht zu	stimme eher zu	stimme eher zu	weiss nicht	weiss nicht	stimme eher nicht zu	stimme eher zu	stimme eher zu	stimme eher nicht zu	stimme eher nicht zu	stimme eher nicht zu	stimme eher nicht zu	stimme eher nicht zu	weiss nicht	stimme eher nicht zu	weiblich
950	stimme nicht zu	stimme eher nicht zu	stimme eher nicht zu	stimme nicht zu	stimme eher nicht zu	stimme nicht zu	stimme eher nicht zu	stimme eher nicht zu	stimme eher nicht zu	stimme eher nicht zu	stimme eher zu	stimme eher nicht zu	stimme nicht zu	stimme eher nicht zu	stimme eher nicht zu	stimme eher nicht zu	stimme eher nicht zu	stimme eher nicht zu	stimme eher nicht zu	stimme eher nicht zu	stimme eher nicht zu	männlich
952	stimme eher zu	stimme eher nicht zu	stimme eher nicht zu	stimme eher zu	stimme nicht zu	stimme nicht zu	stimme nicht zu	stimme eher nicht zu	stimme eher zu	stimme eher nicht zu	stimme eher zu	stimme eher zu	stimme eher nicht zu	stimme eher nicht zu	stimme eher nicht zu	stimme eher nicht zu	stimme nicht zu	stimme eher nicht zu	stimme nicht zu	weiss nicht	stimme nicht zu	weiblich
953	stimme eher nicht zu	stimme eher nicht zu	stimme nicht zu	stimme eher nicht zu	stimme eher nicht zu	stimme nicht zu	stimme eher nicht zu	stimme eher nicht zu	stimme eher zu	stimme eher nicht zu	weiss nicht	stimme eher zu	stimme eher nicht zu	stimme eher nicht zu	stimme eher nicht zu	stimme nicht zu	stimme eher nicht zu	stimme eher nicht zu	stimme eher nicht zu	stimme eher zu	stimme eher nicht zu	weiblich
955	stimme nicht zu	stimme eher nicht zu	weiss nicht	weiss nicht	stimme eher nicht zu	stimme nicht zu	stimme nicht zu	stimme eher zu	stimme zu	stimme eher nicht zu	weiss nicht	stimme nicht zu	stimme nicht zu	stimme eher zu	stimme eher nicht zu	stimme eher zu	weiss nicht	weiss nicht	weiss nicht	weiss nicht	weiss nicht	weiblich
956	stimme eher zu	stimme eher zu	stimme eher nicht zu	stimme eher nicht zu	weiss nicht	stimme eher nicht zu	stimme eher nicht zu	weiss nicht	stimme eher zu	stimme eher zu	stimme eher zu	stimme eher nicht zu	weiss nicht	stimme zu	stimme eher zu	stimme zu	stimme eher nicht zu	stimme eher nicht zu	stimme eher nicht zu	stimme eher zu	stimme eher zu	weiblich
957	stimme eher nicht zu	stimme eher nicht zu	stimme eher nicht zu	stimme eher nicht zu	weiss nicht	stimme eher nicht zu	stimme eher nicht zu	stimme eher zu	stimme eher zu	weiss nicht	stimme eher zu	stimme eher nicht zu	stimme eher nicht zu	stimme zu	stimme eher zu	stimme eher zu	stimme eher nicht zu	stimme zu	stimme eher nicht zu	stimme eher zu	stimme eher nicht zu	weiblich
958	stimme eher zu	stimme zu	stimme eher zu	stimme eher nicht zu	stimme eher nicht zu	stimme eher nicht zu	stimme eher zu	stimme zu	stimme eher zu	stimme eher zu	stimme eher zu	stimme eher zu	stimme eher zu	stimme zu	stimme eher zu	stimme eher zu	stimme eher zu	weiss nicht	weiss nicht	weiss nicht	weiss nicht	männlich
959	stimme eher nicht zu	stimme eher nicht zu	stimme nicht zu	stimme nicht zu	stimme eher nicht zu	stimme nicht zu	stimme eher nicht zu	stimme eher nicht zu	stimme eher zu	stimme eher zu	stimme eher nicht zu	stimme eher zu	stimme nicht zu	stimme eher nicht zu	stimme eher nicht zu	stimme eher nicht zu	stimme eher nicht zu	stimme eher nicht zu	stimme eher nicht zu	stimme eher nicht zu	stimme nicht zu	weiblich
960	stimme zu	stimme zu	stimme zu	stimme zu	stimme zu	stimme zu	stimme zu	stimme zu	stimme zu	stimme zu	stimme zu	stimme zu	stimme zu	stimme zu	stimme zu	stimme zu	stimme zu	stimme zu	stimme zu	stimme zu	stimme zu	weiblich
961	stimme eher zu	stimme zu	stimme zu	stimme zu	stimme eher nicht zu	stimme eher nicht zu	stimme eher nicht zu	stimme zu	stimme eher zu	stimme eher zu	stimme eher nicht zu	stimme eher zu	stimme eher nicht zu	stimme eher zu	stimme eher nicht zu	stimme eher nicht zu	stimme eher nicht zu	stimme eher nicht zu	stimme eher zu	stimme eher nicht zu	stimme eher nicht zu	weiblich
962	weiss nicht	stimme eher nicht zu	stimme eher nicht zu	stimme eher nicht zu	stimme eher nicht zu	stimme eher nicht zu	stimme eher nicht zu	stimme eher nicht zu	stimme eher zu	stimme eher nicht zu	stimme eher nicht zu	stimme eher zu	stimme eher nicht zu	stimme eher zu	stimme eher nicht zu	stimme eher nicht zu	stimme nicht zu	stimme eher nicht zu	stimme eher nicht zu	stimme eher nicht zu	stimme eher nicht zu	weiblich
963	stimme eher zu	stimme zu	stimme zu	stimme zu	stimme eher nicht zu	stimme eher nicht zu	stimme eher nicht zu	stimme eher zu	stimme eher nicht zu	weiss nicht	stimme eher nicht zu	stimme zu	stimme eher nicht zu	stimme nicht zu	stimme nicht zu	stimme nicht zu	stimme zu	stimme zu	stimme zu	weiss nicht	weiss nicht	weiblich
964	stimme nicht zu	stimme eher nicht zu	stimme eher nicht zu	stimme nicht zu	stimme eher nicht zu	stimme eher nicht zu	stimme eher nicht zu	stimme eher nicht zu	stimme eher nicht zu	stimme eher nicht zu	stimme eher nicht zu	stimme eher nicht zu	stimme eher zu	stimme eher nicht zu	stimme eher nicht zu	stimme eher nicht zu	stimme eher nicht zu	stimme nicht zu	stimme eher nicht zu	weiss nicht	weiss nicht	männlich
965	stimme eher nicht zu	stimme eher nicht zu	stimme eher nicht zu	stimme eher nicht zu	weiss nicht	stimme eher nicht zu	stimme eher zu	stimme eher zu	stimme eher zu	weiss nicht	stimme eher nicht zu	stimme eher zu	stimme eher nicht zu	stimme eher zu	stimme eher nicht zu	stimme eher nicht zu	stimme eher nicht zu	stimme eher nicht zu	stimme eher nicht zu	stimme eher nicht zu	stimme eher nicht zu	weiblich
966	stimme eher nicht zu	stimme eher nicht zu	stimme eher nicht zu	stimme eher nicht zu	stimme eher nicht zu	stimme eher nicht zu	stimme eher nicht zu	stimme eher nicht zu	stimme eher zu	stimme eher zu	stimme eher zu	stimme eher nicht zu	stimme eher nicht zu	stimme eher nicht zu	stimme eher nicht zu	stimme eher nicht zu	stimme eher nicht zu	stimme nicht zu	stimme nicht zu	stimme eher zu	stimme eher nicht zu	weiblich
967	stimme eher nicht zu	stimme zu	stimme eher zu	stimme eher zu	stimme eher zu	stimme eher nicht zu	stimme eher zu	stimme eher zu	stimme eher zu	stimme eher zu	stimme zu	stimme zu	stimme eher nicht zu	stimme zu	stimme zu	stimme eher zu	stimme eher nicht zu	stimme eher nicht zu	stimme nicht zu	stimme eher zu	stimme eher zu	männlich
968	stimme eher zu	stimme eher zu	stimme eher nicht zu	stimme eher nicht zu	stimme eher nicht zu	stimme eher nicht zu	stimme eher nicht zu	stimme eher nicht zu	stimme eher zu	stimme eher zu	stimme zu	stimme zu	weiss nicht	stimme eher zu	stimme eher nicht zu	stimme eher nicht zu	stimme eher zu	stimme eher nicht zu	stimme eher nicht zu	stimme eher zu	stimme eher nicht zu	weiblich
970	stimme eher zu	stimme eher nicht zu	stimme eher nicht zu	stimme nicht zu	stimme eher nicht zu	stimme nicht zu	stimme eher nicht zu	stimme eher nicht zu	stimme eher zu	stimme eher nicht zu	stimme eher nicht zu	stimme eher zu	stimme eher zu	stimme eher zu	stimme eher nicht zu	stimme eher nicht zu	stimme nicht zu	stimme eher nicht zu	stimme eher nicht zu	stimme eher zu	stimme eher nicht zu	männlich
971	stimme nicht zu	stimme nicht zu	stimme nicht zu	stimme nicht zu	stimme nicht zu	stimme nicht zu	stimme nicht zu	stimme nicht zu	stimme eher zu	stimme nicht zu	stimme eher zu	stimme nicht zu	stimme nicht zu	stimme nicht zu	stimme nicht zu	stimme eher nicht zu	stimme nicht zu	stimme nicht zu	stimme nicht zu	stimme eher zu	stimme nicht zu	weiblich
973	stimme nicht zu	stimme nicht zu	stimme nicht zu	stimme nicht zu	stimme nicht zu	stimme nicht zu	stimme nicht zu	stimme eher nicht zu	stimme eher zu	stimme eher nicht zu	stimme eher nicht zu	stimme nicht zu	stimme nicht zu	stimme nicht zu	stimme nicht zu	stimme nicht zu	stimme nicht zu	stimme nicht zu	stimme nicht zu	stimme eher nicht zu	stimme nicht zu	weiblich
974	stimme eher nicht zu	stimme eher zu	stimme eher nicht zu	stimme eher nicht zu	stimme eher nicht zu	stimme eher nicht zu	weiss nicht	stimme eher zu	stimme eher zu	weiss nicht	weiss nicht	stimme eher nicht zu	stimme eher nicht zu	stimme eher zu	stimme eher nicht zu	stimme eher nicht zu	stimme eher nicht zu	stimme eher zu	stimme eher nicht zu	weiss nicht	weiss nicht	weiblich
975	stimme eher nicht zu	stimme eher nicht zu	stimme eher nicht zu	stimme eher nicht zu	stimme eher nicht zu	stimme nicht zu	weiss nicht	stimme eher zu	stimme eher zu	stimme eher nicht zu	stimme eher zu	weiss nicht	stimme eher nicht zu	stimme eher nicht zu	stimme eher nicht zu	stimme eher nicht zu	weiss nicht	weiss nicht	stimme nicht zu	weiss nicht	weiss nicht	männlich
976	stimme nicht zu	stimme eher nicht zu	stimme eher nicht zu	stimme eher nicht zu	stimme eher nicht zu	stimme nicht zu	stimme eher nicht zu	stimme eher nicht zu	stimme eher nicht zu	stimme eher nicht zu	stimme eher zu	stimme eher zu	stimme zu	stimme eher nicht zu	stimme eher nicht zu	stimme eher nicht zu	stimme eher nicht zu	stimme eher nicht zu	stimme eher nicht zu	stimme eher nicht zu	stimme eher nicht zu	weiblich
977	stimme eher nicht zu	stimme eher nicht zu	weiss nicht	stimme eher nicht zu	stimme nicht zu	stimme nicht zu	weiss nicht	stimme eher nicht zu	stimme eher nicht zu	stimme eher nicht zu	weiss nicht	stimme eher nicht zu	stimme nicht zu	stimme nicht zu	stimme nicht zu	stimme eher zu	stimme eher nicht zu	stimme zu	stimme eher nicht zu	weiss nicht	stimme eher nicht zu	männlich
978	stimme eher zu	stimme eher zu	stimme zu	stimme eher nicht zu	stimme zu	stimme eher nicht zu	weiss nicht	stimme eher nicht zu	stimme eher zu	stimme nicht zu	stimme nicht zu	stimme eher zu	stimme nicht zu	stimme eher zu	stimme nicht zu	stimme eher zu	stimme eher zu	stimme eher zu	stimme eher zu	weiss nicht	stimme eher nicht zu	weiblich
979	stimme nicht zu	stimme eher nicht zu	stimme eher nicht zu	stimme eher nicht zu	stimme eher nicht zu	stimme nicht zu	stimme zu	stimme eher zu	stimme eher zu	stimme zu	stimme zu	stimme zu	stimme eher nicht zu	stimme eher nicht zu	stimme eher nicht zu	stimme eher zu	stimme eher nicht zu	stimme eher nicht zu	stimme eher nicht zu	stimme zu	stimme zu	weiblich
981	stimme eher zu	stimme eher zu	stimme zu	stimme nicht zu	stimme eher nicht zu	stimme eher nicht zu	stimme eher zu	stimme zu	stimme zu	stimme zu	stimme zu	stimme eher zu	stimme eher nicht zu	stimme eher zu	stimme eher zu	stimme zu	stimme eher zu	stimme eher zu	stimme zu	stimme zu	stimme zu	weiblich
982	stimme zu	stimme eher nicht zu	stimme eher zu	stimme eher nicht zu	weiss nicht	stimme eher nicht zu	stimme nicht zu	stimme eher nicht zu	stimme eher nicht zu	stimme eher nicht zu	stimme eher nicht zu	stimme eher zu	stimme eher nicht zu	stimme nicht zu	stimme eher nicht zu	stimme eher nicht zu	stimme eher nicht zu	stimme zu	stimme eher nicht zu	weiss nicht	stimme eher nicht zu	männlich
983	stimme zu	stimme nicht zu	stimme nicht zu	stimme nicht zu	stimme nicht zu	stimme nicht zu	stimme nicht zu	stimme eher nicht zu	stimme eher nicht zu	stimme eher nicht zu	stimme nicht zu	stimme eher zu	stimme nicht zu	stimme eher zu	stimme eher nicht zu	stimme eher nicht zu	stimme nicht zu	stimme nicht zu	stimme nicht zu	stimme nicht zu	stimme nicht zu	weiblich
984	stimme nicht zu	stimme nicht zu	stimme nicht zu	stimme nicht zu	stimme nicht zu	stimme nicht zu	stimme eher nicht zu	stimme eher nicht zu	stimme eher nicht zu	stimme nicht zu	stimme eher zu	stimme zu	stimme nicht zu	stimme nicht zu	stimme nicht zu	stimme eher nicht zu	stimme nicht zu	stimme nicht zu	stimme nicht zu	stimme eher nicht zu	stimme nicht zu	weiblich
986	stimme nicht zu	stimme nicht zu	stimme eher zu	stimme nicht zu	stimme nicht zu	stimme nicht zu	stimme nicht zu	stimme eher nicht zu	stimme nicht zu	stimme eher nicht zu	stimme eher nicht zu	stimme nicht zu	stimme nicht zu	stimme eher nicht zu	stimme nicht zu	stimme eher nicht zu	stimme eher nicht zu	stimme eher zu	stimme eher zu	stimme eher zu	stimme eher nicht zu	weiblich
987	stimme nicht zu	stimme nicht zu	stimme nicht zu	stimme nicht zu	stimme eher nicht zu	stimme nicht zu	stimme nicht zu	stimme nicht zu	stimme zu	weiss nicht	stimme nicht zu	stimme eher nicht zu	stimme nicht zu	stimme eher nicht zu	stimme nicht zu	stimme nicht zu	stimme nicht zu	stimme nicht zu	stimme nicht zu	stimme eher zu	stimme nicht zu	weiblich
988	stimme nicht zu	stimme nicht zu	stimme nicht zu	stimme nicht zu	stimme eher nicht zu	stimme nicht zu	stimme eher nicht zu	stimme nicht zu	stimme eher nicht zu	stimme eher nicht zu	stimme nicht zu	stimme nicht zu	stimme nicht zu	stimme nicht zu	stimme nicht zu	stimme eher nicht zu	stimme eher nicht zu	stimme eher nicht zu	stimme nicht zu	stimme eher nicht zu	stimme eher nicht zu	weiblich
989	stimme eher zu	stimme eher nicht zu	stimme eher nicht zu	stimme eher nicht zu	stimme eher nicht zu	stimme nicht zu	stimme eher nicht zu	stimme eher nicht zu	weiss nicht	weiss nicht	stimme nicht zu	stimme nicht zu	stimme eher nicht zu	stimme eher zu	stimme eher nicht zu	stimme nicht zu	weiss nicht	stimme eher nicht zu	stimme eher nicht zu	weiss nicht	weiss nicht	weiblich
990	stimme eher nicht zu	stimme eher zu	stimme eher zu	weiss nicht	stimme eher nicht zu	stimme eher nicht zu	stimme eher nicht zu	weiss nicht	stimme eher zu	stimme nicht zu	stimme eher zu	stimme zu	stimme eher nicht zu	stimme eher zu	stimme eher zu	stimme eher zu	stimme eher nicht zu	stimme eher zu	stimme eher nicht zu	stimme eher zu	stimme nicht zu	weiblich
991	stimme nicht zu	stimme eher zu	weiss nicht	stimme eher nicht zu	weiss nicht	stimme eher nicht zu	weiss nicht	weiss nicht	stimme eher zu	weiss nicht	weiss nicht	stimme eher zu	stimme eher zu	stimme eher zu	weiss nicht	weiss nicht	stimme eher nicht zu	weiss nicht	weiss nicht	weiss nicht	stimme eher nicht zu	weiblich
992	stimme eher zu	stimme zu	stimme eher zu	stimme eher zu	stimme eher nicht zu	stimme eher nicht zu	weiss nicht	weiss nicht	stimme eher zu	stimme zu	weiss nicht	stimme eher zu	stimme eher nicht zu	stimme eher zu	stimme eher nicht zu	stimme eher zu	stimme eher nicht zu	stimme eher nicht zu	stimme eher nicht zu	stimme eher nicht zu	stimme eher nicht zu	weiblich
993	stimme nicht zu	stimme eher zu	stimme nicht zu	stimme eher nicht zu	stimme eher zu	stimme eher nicht zu	weiss nicht	stimme eher zu	stimme eher zu	weiss nicht	stimme eher nicht zu	stimme eher nicht zu	stimme eher nicht zu	stimme eher zu	stimme eher nicht zu	stimme eher nicht zu	stimme eher zu	stimme eher nicht zu	weiss nicht	weiss nicht	stimme eher nicht zu	männlich
994	stimme eher nicht zu	stimme nicht zu	stimme zu	stimme zu	stimme eher nicht zu	stimme nicht zu	weiss nicht	stimme eher nicht zu	weiss nicht	weiss nicht	stimme nicht zu	stimme eher nicht zu	stimme eher nicht zu	stimme eher nicht zu	stimme nicht zu	stimme nicht zu	stimme nicht zu	stimme eher nicht zu	stimme eher nicht zu	stimme eher nicht zu	stimme nicht zu	weiblich
995	stimme nicht zu	stimme eher nicht zu	stimme nicht zu	stimme nicht zu	stimme nicht zu	stimme nicht zu	stimme nicht zu	stimme eher zu	stimme eher nicht zu	stimme eher zu	stimme eher zu	stimme eher zu	stimme eher nicht zu	stimme eher nicht zu	stimme eher nicht zu	stimme eher nicht zu	stimme eher zu	stimme eher nicht zu	stimme eher nicht zu	stimme eher zu	stimme eher zu	weiblich
996	stimme eher zu	stimme eher nicht zu	stimme eher nicht zu	stimme eher nicht zu	stimme eher nicht zu	stimme eher nicht zu	stimme eher nicht zu	stimme eher nicht zu	stimme eher nicht zu	stimme eher nicht zu	stimme eher zu	stimme eher zu	stimme eher nicht zu	stimme zu	stimme eher nicht zu	stimme eher nicht zu	stimme eher nicht zu	stimme eher nicht zu	stimme eher nicht zu	stimme eher zu	stimme eher nicht zu	weiblich
997	stimme nicht zu	stimme nicht zu	stimme nicht zu	stimme nicht zu	stimme nicht zu	stimme nicht zu	stimme nicht zu	weiss nicht	weiss nicht	weiss nicht	weiss nicht	stimme nicht zu	stimme nicht zu	stimme nicht zu	stimme nicht zu	stimme nicht zu	stimme nicht zu	stimme nicht zu	stimme nicht zu	weiss nicht	stimme nicht zu	weiblich
998	stimme eher nicht zu	stimme eher zu	stimme eher zu	stimme eher nicht zu	stimme eher nicht zu	stimme eher nicht zu	weiss nicht	stimme eher zu	stimme eher zu	weiss nicht	stimme zu	stimme eher nicht zu	stimme eher zu	weiss nicht	stimme eher zu	stimme eher nicht zu	stimme nicht zu	stimme eher nicht zu	stimme eher nicht zu	weiss nicht	weiss nicht	männlich
999	stimme eher nicht zu	stimme eher nicht zu	stimme eher nicht zu	stimme eher nicht zu	stimme eher nicht zu	stimme nicht zu	weiss nicht	stimme eher nicht zu	stimme eher zu	stimme eher zu	stimme eher zu	stimme eher nicht zu	stimme eher nicht zu	stimme eher nicht zu	stimme eher nicht zu	stimme eher nicht zu	stimme eher nicht zu	stimme nicht zu	stimme nicht zu	stimme zu	stimme eher nicht zu	weiblich
1000	stimme nicht zu	stimme nicht zu	stimme nicht zu	stimme nicht zu	stimme nicht zu	stimme nicht zu	stimme nicht zu	stimme eher nicht zu	stimme eher zu	stimme nicht zu	weiss nicht	stimme nicht zu	stimme nicht zu	stimme nicht zu	stimme nicht zu	stimme eher nicht zu	stimme nicht zu	stimme nicht zu	stimme nicht zu	stimme eher nicht zu	stimme eher nicht zu	weiblich
1001	stimme eher nicht zu	stimme nicht zu	stimme nicht zu	stimme eher nicht zu	stimme eher nicht zu	stimme nicht zu	stimme eher nicht zu	stimme eher nicht zu	stimme eher zu	stimme eher nicht zu	stimme eher nicht zu	stimme eher zu	stimme eher nicht zu	stimme eher zu	stimme eher nicht zu	stimme eher nicht zu	stimme eher nicht zu	stimme nicht zu	stimme nicht zu	stimme nicht zu	stimme nicht zu	männlich
1004	stimme eher nicht zu	stimme nicht zu	stimme eher nicht zu	stimme eher nicht zu	stimme eher nicht zu	stimme eher nicht zu	stimme eher nicht zu	weiss nicht	stimme eher zu	weiss nicht	stimme zu	stimme eher zu	weiss nicht	stimme eher zu	stimme nicht zu	stimme eher nicht zu	stimme eher nicht zu	stimme eher nicht zu	stimme eher nicht zu	stimme eher nicht zu	stimme eher nicht zu	weiblich
1005	stimme nicht zu	stimme eher nicht zu	stimme nicht zu	stimme eher nicht zu	stimme eher zu	stimme nicht zu	stimme eher nicht zu	stimme eher nicht zu	stimme eher nicht zu	stimme eher nicht zu	stimme eher nicht zu	stimme eher nicht zu	stimme eher nicht zu	stimme eher nicht zu	stimme eher nicht zu	stimme eher zu	weiss nicht	stimme zu	stimme eher nicht zu	weiss nicht	stimme eher nicht zu	männlich
1006	stimme zu	stimme zu	stimme eher zu	stimme eher zu	weiss nicht	stimme nicht zu	weiss nicht	weiss nicht	stimme eher zu	weiss nicht	stimme eher nicht zu	stimme eher zu	stimme nicht zu	stimme eher nicht zu	stimme eher nicht zu	stimme nicht zu	stimme eher nicht zu	stimme eher nicht zu	stimme eher nicht zu	stimme eher nicht zu	stimme eher nicht zu	weiblich
1007	stimme nicht zu	stimme nicht zu	stimme nicht zu	stimme nicht zu	stimme nicht zu	stimme nicht zu	stimme nicht zu	stimme eher nicht zu	stimme zu	stimme eher zu	stimme nicht zu	stimme eher nicht zu	stimme eher nicht zu	stimme eher nicht zu	stimme eher nicht zu	stimme nicht zu	stimme nicht zu	stimme nicht zu	stimme nicht zu	stimme nicht zu	stimme nicht zu	weiblich
1008	stimme eher nicht zu	stimme nicht zu	stimme nicht zu	stimme nicht zu	stimme nicht zu	stimme nicht zu	stimme eher nicht zu	stimme eher nicht zu	stimme eher zu	stimme eher nicht zu	stimme eher nicht zu	stimme zu	stimme nicht zu	stimme zu	stimme eher zu	stimme eher nicht zu	stimme nicht zu	weiss nicht	stimme nicht zu	stimme nicht zu	stimme nicht zu	männlich
1009	stimme nicht zu	stimme nicht zu	stimme eher zu	stimme nicht zu	stimme eher nicht zu	stimme nicht zu	stimme eher nicht zu	stimme eher nicht zu	stimme eher nicht zu	stimme eher nicht zu	stimme eher zu	stimme eher zu	stimme eher nicht zu	stimme eher nicht zu	stimme eher nicht zu	stimme eher nicht zu	weiss nicht	weiss nicht	weiss nicht	stimme zu	stimme eher nicht zu	männlich
1010	stimme nicht zu	stimme eher zu	stimme eher zu	stimme eher nicht zu	stimme eher nicht zu	stimme eher nicht zu	stimme eher nicht zu	stimme eher zu	stimme zu	weiss nicht	stimme eher nicht zu	stimme eher nicht zu	stimme eher nicht zu	stimme eher nicht zu	stimme eher nicht zu	stimme eher nicht zu	stimme nicht zu	stimme eher zu	stimme eher nicht zu	stimme eher nicht zu	stimme eher nicht zu	weiblich
1011	stimme eher nicht zu	stimme nicht zu	stimme nicht zu	stimme nicht zu	stimme nicht zu	stimme nicht zu	stimme eher nicht zu	stimme eher nicht zu	stimme zu	stimme eher nicht zu	stimme eher zu	stimme zu	stimme nicht zu	stimme nicht zu	stimme nicht zu	stimme nicht zu	stimme nicht zu	stimme nicht zu	stimme nicht zu	weiss nicht	stimme nicht zu	weiblich
1012	stimme eher nicht zu	stimme eher nicht zu	stimme nicht zu	stimme nicht zu	stimme eher nicht zu	stimme nicht zu	stimme eher nicht zu	stimme nicht zu	stimme zu	stimme eher nicht zu	stimme nicht zu	stimme eher zu	stimme zu	stimme eher zu	stimme eher nicht zu	stimme eher nicht zu	stimme nicht zu	stimme nicht zu	stimme nicht zu	stimme nicht zu	stimme nicht zu	weiblich
1014	stimme eher zu	stimme zu	stimme zu	stimme eher nicht zu	stimme zu	stimme eher zu	stimme eher zu	stimme zu	stimme zu	stimme zu	stimme eher zu	stimme eher nicht zu	stimme zu	stimme zu	stimme eher zu	stimme zu	weiss nicht	stimme zu	weiss nicht	stimme eher zu	stimme eher nicht zu	weiblich
1015	stimme eher nicht zu	stimme eher nicht zu	stimme eher zu	stimme eher nicht zu	stimme eher zu	stimme eher nicht zu	stimme zu	stimme eher nicht zu	stimme zu	stimme eher zu	stimme eher zu	stimme eher zu	stimme eher nicht zu	stimme eher zu	stimme eher nicht zu	stimme eher nicht zu	stimme eher nicht zu	stimme eher nicht zu	stimme eher nicht zu	stimme zu	stimme eher zu	weiblich
1016	stimme eher nicht zu	stimme nicht zu	stimme nicht zu	stimme nicht zu	stimme eher nicht zu	stimme nicht zu	stimme eher nicht zu	stimme eher nicht zu	stimme eher nicht zu	stimme eher zu	stimme eher nicht zu	stimme nicht zu	stimme eher nicht zu	stimme nicht zu	stimme nicht zu	stimme nicht zu	stimme eher nicht zu	stimme nicht zu	stimme nicht zu	weiss nicht	stimme eher nicht zu	weiblich
1017	stimme eher nicht zu	stimme eher nicht zu	stimme eher nicht zu	stimme nicht zu	stimme eher nicht zu	stimme nicht zu	stimme eher zu	stimme eher nicht zu	stimme eher zu	stimme eher nicht zu	stimme eher nicht zu	stimme eher zu	stimme eher nicht zu	stimme eher zu	stimme eher nicht zu	stimme eher zu	stimme eher nicht zu	stimme eher nicht zu	stimme eher nicht zu	stimme eher nicht zu	stimme eher nicht zu	weiblich
1018	stimme eher nicht zu	stimme eher nicht zu	stimme eher nicht zu	stimme nicht zu	stimme zu	stimme nicht zu	stimme eher nicht zu	stimme zu	stimme zu	stimme eher zu	stimme eher nicht zu	stimme eher nicht zu	stimme eher nicht zu	stimme eher nicht zu	stimme eher nicht zu	stimme eher nicht zu	stimme eher nicht zu	stimme eher nicht zu	stimme eher zu	stimme eher nicht zu	stimme eher nicht zu	männlich
1019	stimme nicht zu	stimme nicht zu	stimme eher zu	stimme eher nicht zu	stimme nicht zu	stimme nicht zu	weiss nicht	stimme eher nicht zu	weiss nicht	stimme eher nicht zu	weiss nicht	weiss nicht	stimme nicht zu	weiss nicht	stimme eher nicht zu	stimme nicht zu	stimme nicht zu	stimme nicht zu	stimme nicht zu	weiss nicht	stimme nicht zu	weiblich
1020	stimme eher zu	stimme eher nicht zu	stimme eher nicht zu	stimme nicht zu	stimme nicht zu	stimme nicht zu	stimme eher nicht zu	stimme zu	stimme zu	stimme zu	stimme eher nicht zu	stimme zu	stimme nicht zu	stimme eher nicht zu	stimme eher nicht zu	stimme nicht zu	stimme nicht zu	stimme nicht zu	stimme nicht zu	stimme nicht zu	stimme nicht zu	männlich
1021	stimme nicht zu	stimme eher nicht zu	stimme eher nicht zu	stimme eher nicht zu	stimme eher nicht zu	stimme eher nicht zu	stimme eher zu	stimme eher nicht zu	stimme eher zu	stimme eher nicht zu	stimme eher nicht zu	stimme zu	stimme eher zu	stimme eher zu	stimme eher zu	stimme eher nicht zu	stimme nicht zu	stimme eher nicht zu	stimme nicht zu	stimme eher nicht zu	stimme eher nicht zu	weiblich
1022	stimme zu	stimme zu	stimme zu	stimme eher zu	stimme eher zu	stimme eher zu	stimme eher zu	stimme eher zu	stimme zu	stimme eher zu	stimme zu	stimme zu	stimme eher nicht zu	stimme zu	weiss nicht	stimme eher nicht zu	weiss nicht	stimme eher zu	stimme eher zu	weiss nicht	stimme eher nicht zu	weiblich
1024	stimme nicht zu	stimme eher nicht zu	stimme nicht zu	stimme nicht zu	stimme nicht zu	stimme nicht zu	stimme nicht zu	stimme nicht zu	stimme eher zu	weiss nicht	weiss nicht	stimme eher nicht zu	stimme eher zu	stimme nicht zu	stimme nicht zu	stimme nicht zu	stimme nicht zu	stimme nicht zu	stimme nicht zu	stimme eher nicht zu	stimme nicht zu	männlich
1025	stimme eher nicht zu	stimme eher nicht zu	stimme eher nicht zu	stimme eher nicht zu	stimme eher zu	stimme eher nicht zu	stimme eher zu	stimme eher zu	stimme zu	stimme eher zu	stimme eher nicht zu	stimme eher nicht zu	stimme eher zu	stimme zu	stimme eher zu	stimme eher nicht zu	stimme eher nicht zu	stimme eher zu	stimme eher nicht zu	stimme eher zu	stimme eher nicht zu	männlich
1027	stimme nicht zu	stimme eher nicht zu	stimme nicht zu	stimme eher nicht zu	stimme eher nicht zu	stimme nicht zu	stimme nicht zu	stimme eher nicht zu	stimme eher nicht zu	stimme eher nicht zu	stimme eher nicht zu	stimme eher zu	stimme eher zu	stimme eher nicht zu	stimme eher nicht zu	stimme eher nicht zu	stimme nicht zu	stimme eher nicht zu	stimme nicht zu	stimme eher nicht zu	stimme nicht zu	weiblich
1028	stimme eher nicht zu	stimme eher nicht zu	stimme nicht zu	stimme eher nicht zu	stimme nicht zu	stimme eher nicht zu	stimme eher nicht zu	stimme eher nicht zu	stimme zu	stimme eher nicht zu	stimme zu	stimme eher nicht zu	stimme eher nicht zu	stimme eher nicht zu	stimme eher nicht zu	stimme nicht zu	stimme nicht zu	stimme nicht zu	stimme eher nicht zu	stimme nicht zu	stimme nicht zu	weiblich
1030	stimme eher nicht zu	stimme eher nicht zu	stimme nicht zu	stimme nicht zu	stimme eher nicht zu	stimme nicht zu	stimme eher nicht zu	stimme eher nicht zu	stimme eher nicht zu	stimme eher nicht zu	stimme eher zu	stimme eher zu	stimme eher nicht zu	stimme eher nicht zu	stimme eher nicht zu	stimme eher nicht zu	stimme eher nicht zu	stimme eher nicht zu	stimme eher nicht zu	weiss nicht	stimme eher nicht zu	männlich
1031	stimme eher nicht zu	stimme eher nicht zu	stimme eher nicht zu	stimme nicht zu	stimme eher nicht zu	stimme eher nicht zu	stimme eher nicht zu	stimme eher zu	stimme zu	stimme zu	stimme eher nicht zu	stimme eher nicht zu	stimme nicht zu	stimme eher nicht zu	stimme eher nicht zu	stimme eher nicht zu	stimme eher nicht zu	stimme nicht zu	stimme eher nicht zu	stimme eher nicht zu	stimme nicht zu	weiblich
1032	stimme eher nicht zu	stimme eher zu	stimme eher nicht zu	stimme eher nicht zu	stimme eher nicht zu	stimme nicht zu	stimme eher nicht zu	stimme eher zu	stimme zu	stimme eher nicht zu	stimme eher nicht zu	stimme eher zu	stimme eher zu	stimme eher nicht zu	stimme eher nicht zu	stimme eher nicht zu	stimme eher nicht zu	stimme nicht zu	stimme nicht zu	stimme eher zu	stimme nicht zu	männlich
1033	stimme zu	stimme nicht zu	weiss nicht	stimme nicht zu	stimme eher nicht zu	stimme nicht zu	stimme eher nicht zu	stimme nicht zu	stimme eher zu	stimme eher nicht zu	weiss nicht	stimme eher nicht zu	stimme zu	stimme eher nicht zu	stimme nicht zu	stimme nicht zu	stimme nicht zu	stimme zu	stimme nicht zu	stimme eher nicht zu	stimme eher nicht zu	männlich
1034	stimme zu	stimme eher nicht zu	stimme eher nicht zu	stimme eher nicht zu	stimme eher nicht zu	stimme nicht zu	stimme nicht zu	stimme eher nicht zu	stimme eher zu	stimme eher nicht zu	stimme eher nicht zu	stimme eher zu	stimme eher nicht zu	stimme eher nicht zu	stimme eher zu	stimme eher nicht zu	stimme nicht zu	stimme nicht zu	stimme nicht zu	stimme eher zu	stimme nicht zu	männlich
1035	stimme eher nicht zu	stimme eher nicht zu	stimme eher nicht zu	stimme nicht zu	stimme nicht zu	stimme nicht zu	stimme nicht zu	stimme zu	stimme eher nicht zu	stimme eher nicht zu	stimme eher zu	stimme eher zu	weiss nicht	stimme zu	stimme eher zu	stimme eher nicht zu	stimme nicht zu	weiss nicht	stimme nicht zu	stimme eher nicht zu	stimme nicht zu	männlich
1036	stimme nicht zu	stimme nicht zu	stimme nicht zu	stimme nicht zu	weiss nicht	stimme nicht zu	stimme nicht zu	stimme eher nicht zu	stimme eher zu	stimme nicht zu	weiss nicht	stimme eher zu	stimme eher zu	stimme eher zu	stimme nicht zu	stimme nicht zu	stimme nicht zu	stimme eher nicht zu	stimme nicht zu	weiss nicht	stimme eher nicht zu	weiblich
1037	stimme nicht zu	stimme zu	stimme eher nicht zu	stimme eher nicht zu	stimme eher zu	stimme eher nicht zu	stimme zu	stimme eher zu	stimme eher zu	stimme eher zu	stimme eher zu	stimme eher zu	stimme eher zu	stimme zu	stimme nicht zu	stimme eher zu	stimme eher zu	stimme eher nicht zu	stimme eher zu	stimme eher zu	stimme eher nicht zu	weiblich
1038	stimme eher zu	stimme eher nicht zu	stimme eher nicht zu	stimme nicht zu	stimme nicht zu	stimme nicht zu	stimme eher nicht zu	stimme eher zu	stimme eher zu	weiss nicht	weiss nicht	stimme eher zu	stimme eher nicht zu	stimme eher nicht zu	stimme eher nicht zu	stimme eher nicht zu	stimme eher nicht zu	stimme eher nicht zu	stimme eher nicht zu	stimme eher zu	stimme eher zu	weiblich
1039	stimme nicht zu	stimme eher nicht zu	stimme eher nicht zu	stimme eher nicht zu	stimme nicht zu	stimme nicht zu	stimme nicht zu	stimme eher nicht zu	stimme eher nicht zu	stimme eher nicht zu	stimme eher zu	stimme eher zu	stimme eher nicht zu	stimme eher nicht zu	stimme eher nicht zu	stimme eher nicht zu	stimme eher zu	stimme zu	stimme zu	stimme zu	stimme zu	weiblich
1041	stimme eher nicht zu	stimme eher nicht zu	stimme eher nicht zu	stimme eher nicht zu	stimme eher nicht zu	stimme nicht zu	stimme nicht zu	stimme eher nicht zu	stimme eher zu	stimme eher nicht zu	stimme eher nicht zu	stimme eher nicht zu	stimme eher nicht zu	stimme eher nicht zu	stimme eher nicht zu	stimme eher nicht zu	stimme nicht zu	stimme nicht zu	stimme nicht zu	stimme eher nicht zu	stimme nicht zu	weiblich
1042	stimme eher nicht zu	stimme eher nicht zu	stimme eher nicht zu	stimme eher nicht zu	stimme eher nicht zu	weiss nicht	weiss nicht	weiss nicht	weiss nicht	weiss nicht	weiss nicht	weiss nicht	weiss nicht	weiss nicht	weiss nicht	weiss nicht	weiss nicht	stimme eher nicht zu	weiss nicht	weiss nicht	weiss nicht	weiblich
1043	stimme eher zu	stimme eher zu	stimme eher zu	stimme eher zu	stimme eher zu	stimme eher nicht zu	stimme eher zu	stimme eher zu	stimme eher zu	stimme eher nicht zu	stimme eher zu	stimme eher zu	stimme eher nicht zu	stimme zu	stimme eher zu	stimme eher zu	stimme eher nicht zu	stimme eher nicht zu	stimme eher nicht zu	stimme zu	stimme eher nicht zu	weiblich
1044	stimme nicht zu	stimme nicht zu	stimme nicht zu	stimme nicht zu	stimme eher nicht zu	stimme nicht zu	stimme nicht zu	stimme eher nicht zu	stimme zu	stimme eher zu	weiss nicht	stimme zu	stimme eher nicht zu	weiss nicht	stimme nicht zu	stimme eher nicht zu	stimme eher nicht zu	stimme eher nicht zu	stimme eher nicht zu	stimme eher nicht zu	stimme nicht zu	weiblich
1045	stimme eher zu	stimme eher zu	stimme eher nicht zu	stimme eher nicht zu	stimme eher nicht zu	stimme eher nicht zu	weiss nicht	stimme eher nicht zu	stimme eher zu	stimme zu	weiss nicht	stimme eher nicht zu	stimme nicht zu	stimme eher zu	stimme eher nicht zu	stimme eher nicht zu	stimme eher nicht zu	stimme nicht zu	stimme nicht zu	stimme eher zu	stimme eher nicht zu	weiblich
1046	stimme nicht zu	stimme eher nicht zu	stimme eher nicht zu	stimme eher nicht zu	stimme eher nicht zu	stimme nicht zu	stimme eher nicht zu	stimme eher zu	stimme zu	stimme eher nicht zu	stimme nicht zu	stimme eher nicht zu	stimme eher nicht zu	stimme zu	stimme eher zu	stimme eher nicht zu	stimme nicht zu	stimme nicht zu	stimme nicht zu	stimme eher nicht zu	stimme nicht zu	männlich
1047	stimme eher nicht zu	stimme eher nicht zu	stimme nicht zu	stimme nicht zu	stimme nicht zu	stimme nicht zu	weiss nicht	stimme zu	stimme zu	stimme eher nicht zu	stimme zu	stimme zu	stimme eher nicht zu	stimme eher nicht zu	stimme eher nicht zu	stimme eher zu	stimme eher nicht zu	stimme eher nicht zu	stimme eher nicht zu	stimme eher nicht zu	stimme eher nicht zu	männlich
1048	stimme zu	stimme eher nicht zu	stimme nicht zu	stimme eher nicht zu	stimme eher nicht zu	stimme nicht zu	stimme eher zu	stimme zu	stimme zu	stimme zu	stimme zu	stimme eher nicht zu	stimme eher zu	stimme zu	stimme nicht zu	stimme zu	stimme eher nicht zu	stimme eher zu	stimme eher nicht zu	weiss nicht	weiss nicht	weiblich
1051	stimme eher nicht zu	stimme eher nicht zu	stimme nicht zu	stimme nicht zu	stimme eher zu	stimme nicht zu	stimme eher zu	stimme eher nicht zu	stimme zu	stimme eher zu	weiss nicht	stimme eher nicht zu	stimme eher nicht zu	stimme eher zu	stimme eher nicht zu	stimme eher nicht zu	stimme eher zu	stimme eher nicht zu	stimme nicht zu	weiss nicht	stimme nicht zu	männlich
1052	stimme eher zu	stimme eher zu	stimme eher zu	stimme nicht zu	stimme eher nicht zu	stimme nicht zu	stimme eher nicht zu	stimme nicht zu	stimme zu	stimme eher nicht zu	stimme eher nicht zu	stimme eher zu	stimme eher nicht zu	stimme zu	stimme eher nicht zu	stimme eher nicht zu	stimme eher nicht zu	stimme eher nicht zu	stimme eher nicht zu	stimme zu	stimme nicht zu	weiblich
1053	stimme eher nicht zu	stimme eher nicht zu	stimme eher nicht zu	stimme nicht zu	stimme eher zu	stimme eher nicht zu	weiss nicht	stimme eher nicht zu	stimme eher zu	stimme eher nicht zu	stimme zu	stimme eher nicht zu	stimme eher nicht zu	stimme zu	stimme eher zu	stimme eher zu	stimme eher nicht zu	stimme eher nicht zu	stimme eher nicht zu	weiss nicht	stimme nicht zu	weiblich
1054	stimme nicht zu	stimme eher zu	stimme eher zu	stimme eher nicht zu	stimme eher nicht zu	stimme eher nicht zu	weiss nicht	stimme eher zu	stimme eher zu	stimme eher zu	stimme zu	stimme eher zu	stimme eher zu	stimme eher nicht zu	stimme eher nicht zu	stimme eher zu	stimme eher nicht zu	stimme eher nicht zu	stimme eher zu	stimme eher zu	stimme eher zu	weiblich
1055	stimme nicht zu	stimme nicht zu	stimme nicht zu	stimme nicht zu	stimme nicht zu	stimme nicht zu	stimme nicht zu	stimme eher nicht zu	stimme eher nicht zu	stimme nicht zu	stimme nicht zu	stimme nicht zu	stimme nicht zu	stimme nicht zu	stimme eher nicht zu	stimme nicht zu	stimme nicht zu	stimme nicht zu	stimme nicht zu	stimme eher nicht zu	stimme nicht zu	weiblich
1056	stimme nicht zu	stimme eher nicht zu	stimme eher nicht zu	stimme eher nicht zu	stimme eher nicht zu	stimme zu	stimme eher nicht zu	stimme eher zu	stimme eher zu	stimme eher zu	stimme eher zu	stimme eher zu	stimme zu	stimme eher zu	stimme eher zu	stimme eher nicht zu	stimme eher zu	stimme eher nicht zu	stimme eher nicht zu	weiss nicht	stimme eher nicht zu	männlich
1057	stimme nicht zu	stimme eher nicht zu	stimme eher nicht zu	stimme eher nicht zu	stimme eher nicht zu	stimme nicht zu	stimme eher nicht zu	stimme eher zu	stimme eher zu	stimme eher nicht zu	stimme eher nicht zu	stimme eher zu	stimme eher nicht zu	stimme eher nicht zu	stimme eher nicht zu	stimme eher nicht zu	stimme nicht zu	stimme nicht zu	stimme eher nicht zu	weiss nicht	stimme eher nicht zu	männlich
1058	stimme eher zu	stimme zu	stimme zu	stimme eher zu	stimme eher nicht zu	stimme eher nicht zu	stimme eher zu	stimme eher zu	stimme eher zu	stimme eher zu	stimme eher zu	stimme nicht zu	weiss nicht	stimme zu	stimme eher zu	weiss nicht	stimme eher nicht zu	stimme eher nicht zu	stimme eher nicht zu	weiss nicht	stimme nicht zu	männlich
1059	stimme eher zu	stimme zu	stimme zu	stimme zu	stimme zu	stimme eher zu	stimme zu	stimme eher zu	stimme eher zu	stimme zu	stimme zu	stimme zu	stimme eher zu	stimme eher zu	stimme eher zu	stimme eher zu	stimme eher nicht zu	stimme eher zu	stimme eher zu	stimme eher zu	stimme eher nicht zu	weiblich
1060	stimme nicht zu	stimme eher nicht zu	stimme eher nicht zu	stimme nicht zu	stimme nicht zu	stimme nicht zu	stimme eher nicht zu	stimme eher zu	stimme eher zu	stimme eher nicht zu	stimme eher zu	stimme eher nicht zu	stimme nicht zu	stimme eher nicht zu	stimme nicht zu	stimme nicht zu	stimme eher nicht zu	stimme eher nicht zu	stimme eher nicht zu	stimme eher nicht zu	stimme nicht zu	weiblich
1061	stimme eher nicht zu	stimme nicht zu	stimme nicht zu	stimme nicht zu	stimme eher nicht zu	stimme nicht zu	stimme eher nicht zu	stimme nicht zu	stimme eher nicht zu	stimme eher nicht zu	stimme eher nicht zu	stimme eher nicht zu	stimme eher nicht zu	stimme eher nicht zu	stimme eher nicht zu	stimme eher nicht zu	stimme eher nicht zu	stimme eher nicht zu	stimme eher nicht zu	stimme eher nicht zu	stimme eher nicht zu	weiblich
1062	stimme eher zu	stimme nicht zu	stimme nicht zu	stimme nicht zu	stimme nicht zu	stimme nicht zu	stimme nicht zu	stimme eher zu	stimme zu	stimme eher nicht zu	stimme eher nicht zu	stimme zu	stimme eher nicht zu	stimme eher nicht zu	stimme eher nicht zu	stimme eher nicht zu	stimme nicht zu	stimme nicht zu	stimme nicht zu	stimme eher nicht zu	stimme nicht zu	männlich
1063	stimme zu	stimme eher nicht zu	stimme eher nicht zu	stimme eher nicht zu	stimme eher nicht zu	stimme nicht zu	stimme eher nicht zu	stimme eher nicht zu	stimme eher zu	stimme eher nicht zu	stimme eher zu	stimme eher nicht zu	stimme eher nicht zu	stimme eher zu	stimme eher nicht zu	stimme eher nicht zu	stimme eher nicht zu	stimme eher nicht zu	stimme eher nicht zu	stimme eher nicht zu	stimme eher nicht zu	weiblich
1064	stimme eher nicht zu	stimme nicht zu	stimme nicht zu	stimme nicht zu	stimme nicht zu	stimme nicht zu	stimme nicht zu	stimme nicht zu	stimme nicht zu	stimme nicht zu	stimme eher zu	stimme eher zu	stimme eher zu	stimme nicht zu	stimme nicht zu	stimme eher nicht zu	stimme nicht zu	weiss nicht	stimme nicht zu	stimme eher nicht zu	stimme nicht zu	männlich
1065	stimme nicht zu	stimme eher nicht zu	stimme eher nicht zu	stimme eher nicht zu	stimme eher zu	stimme eher nicht zu	stimme eher nicht zu	stimme eher zu	stimme eher nicht zu	stimme eher nicht zu	stimme eher nicht zu	stimme eher nicht zu	stimme eher zu	stimme eher zu	weiss nicht	stimme eher zu	stimme eher nicht zu	stimme eher nicht zu	stimme eher nicht zu	weiss nicht	stimme eher nicht zu	weiblich
1066	stimme eher nicht zu	stimme zu	stimme eher nicht zu	stimme nicht zu	stimme eher nicht zu	stimme nicht zu	stimme nicht zu	stimme nicht zu	stimme zu	stimme nicht zu	stimme eher nicht zu	stimme nicht zu	stimme eher nicht zu	stimme nicht zu	stimme nicht zu	stimme eher nicht zu	stimme nicht zu	stimme eher nicht zu	stimme eher nicht zu	stimme eher nicht zu	stimme eher nicht zu	männlich
1067	stimme nicht zu	stimme nicht zu	stimme nicht zu	stimme nicht zu	stimme nicht zu	stimme nicht zu	stimme nicht zu	stimme nicht zu	weiss nicht	weiss nicht	stimme eher nicht zu	stimme eher zu	stimme eher nicht zu	stimme eher zu	stimme eher nicht zu	stimme eher nicht zu	stimme nicht zu	stimme eher nicht zu	stimme eher nicht zu	weiss nicht	weiss nicht	männlich
1069	stimme eher nicht zu	stimme nicht zu	stimme nicht zu	stimme nicht zu	stimme nicht zu	stimme nicht zu	stimme eher nicht zu	stimme eher nicht zu	stimme eher nicht zu	stimme eher nicht zu	stimme eher nicht zu	stimme nicht zu	stimme zu	stimme eher nicht zu	stimme nicht zu	stimme nicht zu	stimme nicht zu	stimme eher zu	stimme eher nicht zu	stimme eher nicht zu	stimme eher nicht zu	männlich
1070	stimme eher nicht zu	stimme eher nicht zu	stimme eher nicht zu	stimme eher nicht zu	stimme nicht zu	stimme nicht zu	stimme eher nicht zu	weiss nicht	stimme eher zu	stimme eher zu	weiss nicht	stimme eher nicht zu	stimme nicht zu	stimme eher zu	stimme eher nicht zu	stimme eher nicht zu	stimme eher zu	stimme eher nicht zu	stimme eher zu	weiss nicht	stimme nicht zu	weiblich
1071	stimme eher nicht zu	stimme eher nicht zu	stimme eher nicht zu	stimme eher nicht zu	stimme eher nicht zu	weiss nicht	stimme eher zu	stimme zu	stimme zu	stimme zu	stimme zu	stimme eher zu	stimme eher zu	stimme eher zu	stimme nicht zu	stimme eher nicht zu	stimme eher nicht zu	stimme eher nicht zu	stimme eher nicht zu	stimme zu	stimme eher nicht zu	weiblich
1072	stimme zu	stimme zu	stimme eher zu	stimme eher nicht zu	stimme eher nicht zu	stimme eher nicht zu	stimme eher zu	stimme eher nicht zu	stimme eher zu	stimme eher zu	stimme eher nicht zu	stimme eher zu	stimme eher nicht zu	stimme eher zu	stimme eher zu	stimme eher nicht zu	stimme eher nicht zu	stimme eher nicht zu	stimme eher nicht zu	stimme eher zu	stimme eher nicht zu	männlich
1073	stimme zu	stimme zu	stimme eher zu	stimme eher zu	stimme zu	stimme eher zu	stimme eher zu	stimme zu	stimme zu	stimme zu	stimme zu	stimme zu	stimme zu	stimme zu	stimme eher nicht zu	stimme zu	stimme eher nicht zu	stimme zu	stimme zu	weiss nicht	weiss nicht	weiblich
1074	weiss nicht	stimme eher nicht zu	stimme eher nicht zu	stimme eher nicht zu	weiss nicht	stimme nicht zu	stimme eher nicht zu	stimme eher zu	stimme eher zu	weiss nicht	stimme nicht zu	stimme nicht zu	stimme nicht zu	stimme nicht zu	stimme nicht zu	stimme nicht zu	stimme nicht zu	stimme nicht zu	stimme nicht zu	stimme eher zu	stimme eher zu	weiblich
1076	stimme eher nicht zu	stimme nicht zu	stimme nicht zu	stimme nicht zu	stimme eher nicht zu	stimme nicht zu	stimme eher nicht zu	stimme nicht zu	stimme zu	stimme eher zu	stimme eher zu	stimme zu	stimme nicht zu	stimme eher nicht zu	stimme nicht zu	stimme nicht zu	stimme nicht zu	stimme eher nicht zu	stimme nicht zu	stimme eher nicht zu	stimme nicht zu	weiblich
1077	stimme nicht zu	stimme eher nicht zu	stimme eher nicht zu	stimme eher nicht zu	stimme nicht zu	stimme nicht zu	stimme eher nicht zu	stimme eher nicht zu	stimme eher zu	stimme eher nicht zu	stimme eher nicht zu	stimme eher zu	stimme eher nicht zu	stimme eher zu	stimme eher zu	stimme eher nicht zu	stimme eher nicht zu	stimme nicht zu	stimme eher nicht zu	stimme eher zu	stimme eher nicht zu	weiblich
1078	stimme eher zu	stimme eher nicht zu	stimme nicht zu	stimme eher nicht zu	stimme eher nicht zu	stimme eher nicht zu	stimme eher nicht zu	stimme eher nicht zu	stimme eher nicht zu	stimme eher nicht zu	stimme zu	stimme eher zu	stimme eher zu	stimme eher nicht zu	stimme eher zu	stimme nicht zu	stimme eher zu	stimme nicht zu	stimme eher nicht zu	stimme eher zu	stimme eher nicht zu	männlich
1079	stimme eher nicht zu	stimme eher nicht zu	stimme eher nicht zu	stimme eher nicht zu	stimme eher nicht zu	stimme eher nicht zu	stimme eher nicht zu	stimme eher nicht zu	stimme zu	stimme eher nicht zu	stimme eher nicht zu	stimme zu	stimme eher nicht zu	stimme eher nicht zu	stimme eher nicht zu	stimme eher nicht zu	stimme eher nicht zu	stimme eher nicht zu	stimme eher nicht zu	stimme eher nicht zu	stimme eher nicht zu	weiblich
1080	stimme nicht zu	stimme eher nicht zu	stimme eher nicht zu	stimme eher nicht zu	stimme eher nicht zu	stimme eher nicht zu	stimme eher nicht zu	stimme eher nicht zu	stimme eher zu	stimme eher nicht zu	stimme eher nicht zu	stimme eher nicht zu	stimme eher nicht zu	stimme eher nicht zu	stimme eher nicht zu	stimme eher nicht zu	stimme eher nicht zu	stimme eher nicht zu	stimme eher nicht zu	stimme eher nicht zu	stimme eher nicht zu	männlich
1081	stimme nicht zu	stimme eher zu	stimme eher nicht zu	stimme eher nicht zu	stimme eher nicht zu	stimme eher nicht zu	stimme eher nicht zu	stimme eher nicht zu	stimme eher zu	stimme eher nicht zu	stimme eher nicht zu	stimme eher nicht zu	stimme eher zu	stimme eher nicht zu	stimme eher nicht zu	stimme nicht zu	stimme eher nicht zu	stimme nicht zu	stimme nicht zu	weiss nicht	stimme eher nicht zu	weiblich
1082	stimme nicht zu	stimme eher nicht zu	stimme eher nicht zu	stimme eher nicht zu	stimme eher nicht zu	stimme eher nicht zu	stimme eher nicht zu	stimme zu	stimme eher zu	weiss nicht	stimme eher nicht zu	stimme eher zu	stimme eher nicht zu	stimme eher zu	stimme eher nicht zu	stimme eher zu	stimme eher nicht zu	stimme nicht zu	stimme eher nicht zu	stimme eher nicht zu	stimme eher nicht zu	weiblich
1083	stimme zu	stimme eher zu	stimme eher zu	stimme eher nicht zu	stimme nicht zu	stimme nicht zu	stimme eher nicht zu	stimme zu	stimme zu	stimme eher nicht zu	stimme eher zu	stimme eher nicht zu	stimme eher nicht zu	stimme eher nicht zu	stimme eher zu	stimme eher nicht zu	stimme nicht zu	stimme nicht zu	stimme eher nicht zu	stimme eher nicht zu	stimme nicht zu	weiblich
1084	stimme eher nicht zu	stimme eher nicht zu	stimme eher nicht zu	stimme eher nicht zu	stimme eher nicht zu	stimme nicht zu	stimme eher nicht zu	stimme eher nicht zu	stimme eher nicht zu	stimme eher zu	stimme eher zu	stimme eher zu	stimme eher zu	stimme eher zu	stimme eher nicht zu	stimme eher nicht zu	stimme nicht zu	stimme eher nicht zu	stimme eher nicht zu	stimme eher nicht zu	stimme eher nicht zu	männlich
1085	stimme nicht zu	stimme nicht zu	stimme eher nicht zu	stimme nicht zu	stimme eher nicht zu	stimme nicht zu	stimme nicht zu	stimme eher nicht zu	stimme nicht zu	stimme nicht zu	stimme eher zu	stimme zu	stimme eher nicht zu	stimme eher nicht zu	stimme nicht zu	stimme eher nicht zu	stimme eher nicht zu	stimme eher nicht zu	stimme eher nicht zu	stimme eher nicht zu	stimme eher nicht zu	weiblich
1086	stimme eher zu	stimme nicht zu	stimme nicht zu	stimme nicht zu	stimme nicht zu	stimme nicht zu	stimme nicht zu	stimme nicht zu	stimme zu	stimme eher zu	stimme nicht zu	stimme nicht zu	stimme nicht zu	stimme nicht zu	stimme nicht zu	stimme nicht zu	stimme nicht zu	stimme eher nicht zu	stimme eher nicht zu	stimme eher nicht zu	stimme eher nicht zu	weiblich
1087	stimme zu	stimme eher nicht zu	stimme eher zu	stimme zu	stimme zu	stimme zu	stimme eher zu	stimme eher nicht zu	stimme eher nicht zu	stimme nicht zu	stimme eher nicht zu	stimme eher zu	stimme eher zu	stimme eher zu	stimme eher zu	stimme eher zu	stimme eher nicht zu	stimme eher zu	stimme eher zu	stimme eher nicht zu	stimme eher nicht zu	weiblich
1088	stimme eher nicht zu	stimme eher nicht zu	stimme eher nicht zu	stimme eher nicht zu	stimme eher zu	stimme eher nicht zu	stimme eher nicht zu	stimme eher nicht zu	stimme eher zu	stimme eher zu	stimme eher nicht zu	stimme eher nicht zu	stimme eher zu	stimme eher zu	stimme eher nicht zu	stimme eher zu	stimme eher nicht zu	stimme eher nicht zu	stimme nicht zu	stimme zu	stimme nicht zu	männlich
1090	stimme eher zu	stimme eher nicht zu	stimme eher nicht zu	stimme eher nicht zu	stimme nicht zu	stimme nicht zu	stimme eher nicht zu	stimme eher nicht zu	stimme eher nicht zu	stimme eher nicht zu	stimme eher nicht zu	stimme eher nicht zu	stimme nicht zu	stimme nicht zu	stimme nicht zu	stimme eher nicht zu	stimme eher nicht zu	stimme eher nicht zu	stimme eher nicht zu	stimme eher zu	stimme eher nicht zu	weiblich
1091	stimme eher zu	stimme eher nicht zu	stimme nicht zu	stimme eher nicht zu	stimme nicht zu	stimme nicht zu	stimme nicht zu	stimme eher nicht zu	stimme eher nicht zu	stimme nicht zu	weiss nicht	stimme eher nicht zu	stimme eher nicht zu	stimme eher nicht zu	stimme eher nicht zu	stimme nicht zu	stimme nicht zu	stimme zu	stimme eher nicht zu	stimme eher nicht zu	stimme nicht zu	weiblich
1092	stimme nicht zu	stimme nicht zu	stimme nicht zu	stimme nicht zu	stimme nicht zu	stimme nicht zu	weiss nicht	stimme eher nicht zu	stimme eher nicht zu	stimme nicht zu	stimme eher zu	stimme zu	stimme eher nicht zu	stimme eher nicht zu	stimme nicht zu	stimme eher zu	stimme nicht zu	stimme nicht zu	stimme nicht zu	stimme nicht zu	stimme nicht zu	weiblich
1093	stimme eher zu	stimme nicht zu	stimme nicht zu	stimme nicht zu	stimme nicht zu	stimme nicht zu	weiss nicht	stimme eher nicht zu	stimme eher zu	stimme eher nicht zu	stimme eher nicht zu	stimme eher nicht zu	stimme nicht zu	stimme nicht zu	stimme nicht zu	stimme eher nicht zu	stimme nicht zu	stimme eher zu	stimme nicht zu	stimme eher nicht zu	stimme nicht zu	weiblich
1094	stimme zu	stimme eher nicht zu	stimme nicht zu	stimme eher zu	stimme nicht zu	stimme nicht zu	stimme zu	stimme eher zu	stimme zu	stimme zu	stimme nicht zu	stimme zu	stimme eher nicht zu	stimme eher nicht zu	stimme eher nicht zu	stimme eher nicht zu	stimme nicht zu	stimme nicht zu	stimme nicht zu	stimme nicht zu	stimme nicht zu	weiblich
1095	stimme nicht zu	stimme eher nicht zu	stimme nicht zu	stimme nicht zu	stimme eher zu	stimme nicht zu	stimme zu	stimme eher zu	stimme eher nicht zu	stimme nicht zu	stimme eher zu	stimme zu	stimme eher nicht zu	stimme zu	stimme eher zu	stimme eher nicht zu	stimme nicht zu	stimme nicht zu	stimme nicht zu	stimme eher zu	stimme eher nicht zu	männlich
1096	stimme eher nicht zu	stimme nicht zu	stimme eher nicht zu	stimme eher nicht zu	stimme eher nicht zu	stimme eher nicht zu	stimme eher nicht zu	stimme eher nicht zu	stimme zu	stimme eher nicht zu	stimme eher nicht zu	stimme eher zu	stimme eher nicht zu	stimme eher nicht zu	stimme eher nicht zu	stimme eher nicht zu	stimme eher nicht zu	stimme eher nicht zu	stimme eher nicht zu	stimme eher zu	stimme eher nicht zu	weiblich
1098	stimme eher zu	stimme eher nicht zu	stimme eher nicht zu	stimme eher zu	stimme eher nicht zu	stimme eher nicht zu	stimme eher nicht zu	stimme eher nicht zu	stimme eher nicht zu	stimme eher nicht zu	stimme eher nicht zu	stimme eher nicht zu	stimme eher nicht zu	stimme eher nicht zu	stimme eher nicht zu	stimme eher nicht zu	stimme eher nicht zu	stimme eher nicht zu	stimme eher nicht zu	weiss nicht	weiss nicht	weiblich
1099	stimme eher nicht zu	stimme eher nicht zu	stimme eher nicht zu	stimme eher nicht zu	stimme eher nicht zu	stimme eher nicht zu	stimme eher nicht zu	stimme eher nicht zu	stimme eher nicht zu	stimme eher nicht zu	stimme eher nicht zu	stimme zu	stimme eher nicht zu	stimme eher zu	stimme eher zu	stimme eher zu	stimme eher nicht zu	stimme eher nicht zu	stimme eher nicht zu	weiss nicht	stimme eher nicht zu	weiblich
1101	stimme nicht zu	stimme eher nicht zu	stimme nicht zu	stimme nicht zu	stimme nicht zu	stimme nicht zu	stimme eher nicht zu	stimme eher zu	stimme eher zu	stimme eher nicht zu	stimme eher zu	stimme eher zu	stimme eher nicht zu	stimme eher nicht zu	stimme eher nicht zu	stimme eher zu	stimme eher nicht zu	stimme eher nicht zu	stimme nicht zu	weiss nicht	stimme nicht zu	weiblich
1103	stimme eher nicht zu	stimme eher zu	stimme eher zu	stimme eher zu	stimme eher zu	stimme eher zu	stimme eher nicht zu	stimme eher zu	stimme zu	stimme eher zu	stimme eher zu	stimme zu	stimme eher zu	stimme zu	stimme zu	stimme eher zu	stimme eher zu	stimme eher zu	stimme eher zu	stimme eher nicht zu	weiss nicht	weiblich
1104	stimme nicht zu	stimme eher zu	stimme eher zu	stimme eher zu	stimme zu	stimme eher nicht zu	stimme eher nicht zu	stimme eher zu	stimme nicht zu	stimme nicht zu	stimme eher nicht zu	stimme nicht zu	stimme nicht zu	stimme eher zu	stimme nicht zu	stimme eher nicht zu	stimme eher nicht zu	stimme eher nicht zu	stimme eher zu	stimme eher zu	stimme eher nicht zu	weiblich
1105	stimme zu	stimme nicht zu	stimme eher nicht zu	stimme eher nicht zu	stimme eher nicht zu	stimme eher nicht zu	weiss nicht	stimme zu	stimme zu	weiss nicht	stimme eher nicht zu	stimme eher nicht zu	weiss nicht	stimme eher nicht zu	stimme nicht zu	stimme eher nicht zu	stimme eher nicht zu	stimme eher nicht zu	stimme nicht zu	weiss nicht	weiss nicht	weiblich
1106	stimme nicht zu	stimme eher nicht zu	stimme nicht zu	stimme nicht zu	stimme nicht zu	stimme nicht zu	stimme eher nicht zu	stimme eher nicht zu	stimme eher nicht zu	weiss nicht	weiss nicht	stimme eher nicht zu	stimme nicht zu	stimme eher zu	stimme eher nicht zu	stimme eher nicht zu	stimme nicht zu	stimme nicht zu	stimme nicht zu	weiss nicht	stimme nicht zu	männlich
1107	stimme eher zu	stimme eher nicht zu	stimme zu	stimme eher nicht zu	stimme eher nicht zu	stimme eher nicht zu	stimme eher nicht zu	stimme eher nicht zu	stimme eher nicht zu	stimme eher nicht zu	weiss nicht	stimme eher nicht zu	stimme eher nicht zu	stimme eher zu	stimme eher zu	stimme eher nicht zu	stimme zu	stimme zu	stimme eher nicht zu	weiss nicht	stimme eher nicht zu	weiblich
1108	stimme eher zu	stimme zu	stimme eher zu	stimme zu	stimme eher zu	stimme zu	stimme zu	stimme eher nicht zu	stimme zu	stimme eher nicht zu	stimme zu	stimme zu	stimme eher nicht zu	stimme zu	stimme zu	stimme zu	weiss nicht	stimme zu	stimme eher zu	weiss nicht	stimme eher nicht zu	weiblich
1110	stimme eher nicht zu	stimme eher nicht zu	stimme eher nicht zu	stimme eher nicht zu	stimme eher nicht zu	stimme eher nicht zu	weiss nicht	stimme eher zu	weiss nicht	weiss nicht	stimme eher nicht zu	stimme eher nicht zu	stimme eher nicht zu	stimme eher nicht zu	stimme eher nicht zu	stimme eher nicht zu	stimme eher nicht zu	stimme eher nicht zu	stimme eher nicht zu	weiss nicht	stimme eher nicht zu	weiblich
1111	stimme nicht zu	stimme eher nicht zu	stimme eher nicht zu	stimme eher nicht zu	stimme eher nicht zu	stimme nicht zu	stimme eher nicht zu	stimme nicht zu	stimme zu	stimme nicht zu	stimme eher nicht zu	stimme eher zu	stimme nicht zu	weiss nicht	stimme eher nicht zu	stimme eher nicht zu	stimme nicht zu	stimme eher nicht zu	stimme nicht zu	weiss nicht	stimme nicht zu	männlich
1112	stimme nicht zu	stimme eher nicht zu	stimme eher nicht zu	stimme eher nicht zu	stimme eher zu	stimme eher nicht zu	stimme eher nicht zu	stimme eher nicht zu	stimme eher nicht zu	stimme eher nicht zu	stimme eher zu	stimme eher nicht zu	stimme eher nicht zu	stimme eher nicht zu	stimme eher nicht zu	stimme eher nicht zu	stimme eher nicht zu	stimme eher nicht zu	stimme eher nicht zu	weiss nicht	stimme nicht zu	männlich
1113	stimme nicht zu	stimme nicht zu	stimme nicht zu	stimme nicht zu	stimme eher nicht zu	stimme nicht zu	stimme eher nicht zu	stimme eher nicht zu	stimme eher nicht zu	stimme eher nicht zu	stimme nicht zu	stimme zu	stimme zu	stimme eher nicht zu	stimme nicht zu	stimme nicht zu	stimme nicht zu	stimme nicht zu	stimme nicht zu	stimme nicht zu	stimme nicht zu	weiblich
1115	stimme eher nicht zu	stimme eher zu	stimme eher zu	stimme eher nicht zu	stimme eher nicht zu	stimme eher nicht zu	stimme eher zu	stimme eher nicht zu	stimme eher zu	stimme eher zu	stimme eher zu	stimme eher zu	stimme eher nicht zu	stimme eher zu	stimme eher nicht zu	stimme eher nicht zu	stimme eher nicht zu	stimme eher nicht zu	stimme eher nicht zu	weiss nicht	weiss nicht	weiblich
1117	stimme eher nicht zu	stimme nicht zu	stimme nicht zu	stimme nicht zu	stimme eher nicht zu	stimme nicht zu	stimme eher nicht zu	stimme eher nicht zu	stimme eher zu	stimme eher nicht zu	stimme zu	stimme eher zu	stimme eher nicht zu	stimme nicht zu	stimme nicht zu	stimme eher nicht zu	stimme nicht zu	stimme nicht zu	stimme nicht zu	stimme eher zu	stimme eher nicht zu	weiblich
1118	stimme zu	stimme eher nicht zu	stimme eher nicht zu	stimme eher zu	stimme zu	stimme nicht zu	weiss nicht	stimme eher zu	stimme zu	stimme zu	stimme zu	stimme eher zu	stimme eher nicht zu	stimme zu	stimme zu	stimme zu	stimme eher nicht zu	stimme zu	stimme eher zu	stimme zu	stimme eher nicht zu	weiblich
1119	stimme eher zu	stimme nicht zu	stimme nicht zu	stimme nicht zu	stimme nicht zu	stimme nicht zu	stimme eher nicht zu	stimme eher nicht zu	stimme eher zu	stimme zu	stimme eher nicht zu	stimme zu	stimme nicht zu	stimme zu	stimme eher nicht zu	stimme eher zu	stimme zu	stimme eher nicht zu	stimme eher nicht zu	stimme zu	stimme nicht zu	weiblich
1120	stimme eher zu	stimme nicht zu	stimme nicht zu	stimme nicht zu	stimme nicht zu	stimme nicht zu	weiss nicht	weiss nicht	stimme zu	stimme zu	weiss nicht	stimme zu	stimme eher nicht zu	stimme eher nicht zu	stimme eher nicht zu	stimme eher nicht zu	stimme nicht zu	stimme nicht zu	stimme eher nicht zu	stimme nicht zu	stimme nicht zu	weiblich
1121	stimme eher zu	stimme eher zu	stimme eher nicht zu	stimme eher nicht zu	stimme eher zu	stimme eher nicht zu	stimme zu	stimme eher zu	stimme eher zu	stimme eher nicht zu	stimme eher nicht zu	stimme eher nicht zu	stimme eher nicht zu	stimme zu	stimme eher zu	stimme eher nicht zu	stimme eher nicht zu	stimme nicht zu	stimme nicht zu	stimme zu	stimme nicht zu	weiblich
1122	stimme eher nicht zu	stimme nicht zu	stimme nicht zu	stimme eher nicht zu	stimme eher nicht zu	stimme nicht zu	stimme nicht zu	stimme eher nicht zu	stimme eher nicht zu	stimme eher nicht zu	stimme zu	stimme eher nicht zu	stimme nicht zu	stimme nicht zu	stimme nicht zu	stimme nicht zu	stimme eher nicht zu	stimme eher nicht zu	stimme eher nicht zu	stimme eher nicht zu	stimme nicht zu	weiblich
1123	stimme eher zu	stimme nicht zu	stimme nicht zu	stimme eher zu	stimme eher nicht zu	stimme nicht zu	stimme nicht zu	stimme eher nicht zu	stimme zu	stimme eher zu	stimme zu	stimme eher zu	stimme nicht zu	stimme eher nicht zu	stimme eher nicht zu	stimme eher nicht zu	stimme eher nicht zu	stimme zu	stimme nicht zu	stimme zu	stimme eher nicht zu	männlich
1124	stimme zu	stimme nicht zu	stimme nicht zu	stimme nicht zu	stimme eher nicht zu	stimme eher nicht zu	stimme eher nicht zu	stimme zu	stimme eher zu	stimme zu	stimme eher zu	stimme zu	stimme eher nicht zu	stimme eher zu	stimme nicht zu	stimme nicht zu	stimme nicht zu	stimme zu	stimme eher nicht zu	stimme nicht zu	stimme nicht zu	männlich
1126	stimme nicht zu	stimme eher zu	stimme eher nicht zu	stimme eher nicht zu	stimme eher nicht zu	stimme eher nicht zu	stimme eher zu	stimme zu	stimme zu	stimme eher nicht zu	stimme eher nicht zu	stimme zu	stimme zu	stimme eher nicht zu	stimme nicht zu	stimme nicht zu	stimme eher zu	stimme eher nicht zu	stimme eher nicht zu	stimme zu	stimme eher nicht zu	männlich
1127	stimme eher nicht zu	stimme eher nicht zu	stimme eher nicht zu	stimme eher nicht zu	stimme nicht zu	stimme nicht zu	stimme eher nicht zu	stimme eher zu	stimme eher nicht zu	stimme eher nicht zu	stimme eher zu	stimme eher zu	weiss nicht	stimme eher nicht zu	stimme eher nicht zu	stimme eher nicht zu	stimme nicht zu	stimme nicht zu	stimme nicht zu	weiss nicht	stimme eher nicht zu	weiblich
1128	stimme nicht zu	stimme nicht zu	stimme nicht zu	stimme nicht zu	stimme eher nicht zu	stimme nicht zu	stimme eher nicht zu	stimme zu	stimme zu	stimme zu	weiss nicht	stimme eher nicht zu	stimme eher nicht zu	stimme zu	stimme eher nicht zu	stimme nicht zu	stimme eher nicht zu	stimme nicht zu	stimme eher zu	stimme zu	stimme nicht zu	weiblich
1129	stimme eher nicht zu	stimme zu	stimme zu	stimme eher nicht zu	stimme eher zu	stimme nicht zu	weiss nicht	stimme eher zu	stimme eher zu	stimme eher zu	stimme eher zu	stimme eher zu	weiss nicht	stimme eher zu	stimme eher zu	stimme eher zu	stimme eher zu	stimme eher nicht zu	weiss nicht	stimme eher zu	stimme eher nicht zu	weiblich
1130	stimme zu	stimme nicht zu	stimme nicht zu	stimme nicht zu	stimme eher nicht zu	stimme nicht zu	stimme nicht zu	stimme eher nicht zu	stimme eher zu	stimme eher nicht zu	stimme eher zu	stimme nicht zu	stimme nicht zu	stimme eher nicht zu	stimme eher nicht zu	stimme eher nicht zu	stimme eher nicht zu	stimme nicht zu	stimme nicht zu	stimme eher nicht zu	stimme nicht zu	weiblich
1131	stimme eher nicht zu	stimme eher zu	stimme eher zu	stimme nicht zu	stimme eher nicht zu	stimme eher nicht zu	stimme eher zu	stimme eher zu	stimme eher zu	stimme eher zu	stimme eher nicht zu	stimme eher zu	stimme eher zu	stimme zu	stimme eher zu	stimme eher nicht zu	stimme eher nicht zu	stimme nicht zu	stimme eher nicht zu	stimme eher nicht zu	stimme eher nicht zu	männlich
1132	stimme zu	stimme nicht zu	stimme nicht zu	stimme nicht zu	stimme nicht zu	stimme nicht zu	stimme nicht zu	stimme zu	stimme zu	stimme nicht zu	stimme nicht zu	stimme nicht zu	stimme nicht zu	stimme nicht zu	stimme nicht zu	stimme nicht zu	stimme nicht zu	stimme nicht zu	stimme nicht zu	stimme eher nicht zu	stimme eher nicht zu	männlich
1133	stimme eher nicht zu	stimme eher nicht zu	stimme nicht zu	stimme zu	stimme eher zu	stimme eher nicht zu	stimme eher nicht zu	stimme eher zu	stimme eher nicht zu	stimme eher zu	stimme eher zu	stimme zu	stimme zu	stimme zu	stimme eher nicht zu	stimme eher nicht zu	stimme eher nicht zu	stimme eher nicht zu	stimme eher nicht zu	stimme zu	stimme zu	weiblich
1134	stimme eher nicht zu	stimme nicht zu	stimme eher nicht zu	stimme nicht zu	stimme eher nicht zu	stimme nicht zu	stimme eher nicht zu	stimme eher nicht zu	stimme eher nicht zu	stimme eher nicht zu	stimme eher nicht zu	stimme eher zu	stimme nicht zu	stimme eher zu	stimme eher nicht zu	stimme eher nicht zu	stimme eher nicht zu	stimme eher nicht zu	stimme eher nicht zu	stimme eher nicht zu	stimme eher nicht zu	weiblich
1135	stimme eher nicht zu	stimme zu	stimme eher zu	stimme eher nicht zu	stimme eher nicht zu	stimme eher nicht zu	stimme nicht zu	stimme nicht zu	stimme eher zu	stimme zu	stimme nicht zu	stimme nicht zu	stimme eher nicht zu	stimme nicht zu	stimme nicht zu	stimme eher zu	stimme nicht zu	stimme nicht zu	stimme eher zu	stimme zu	stimme eher nicht zu	männlich
1137	stimme eher nicht zu	stimme eher nicht zu	stimme eher nicht zu	stimme eher nicht zu	stimme eher nicht zu	stimme eher nicht zu	weiss nicht	weiss nicht	stimme eher zu	stimme eher zu	weiss nicht	stimme eher nicht zu	stimme eher nicht zu	weiss nicht	stimme eher nicht zu	stimme eher zu	stimme eher nicht zu	weiss nicht	stimme eher nicht zu	weiss nicht	stimme eher nicht zu	weiblich
1138	stimme eher zu	stimme eher zu	stimme zu	stimme eher nicht zu	stimme eher zu	stimme eher nicht zu	stimme eher nicht zu	stimme eher zu	stimme zu	stimme eher zu	stimme eher zu	stimme zu	stimme eher zu	stimme eher zu	stimme eher zu	stimme eher zu	stimme eher zu	stimme eher zu	stimme eher zu	stimme eher zu	stimme eher nicht zu	weiblich
1139	stimme eher nicht zu	stimme nicht zu	stimme nicht zu	stimme nicht zu	stimme nicht zu	stimme nicht zu	stimme nicht zu	stimme eher nicht zu	stimme eher nicht zu	stimme eher nicht zu	weiss nicht	stimme nicht zu	stimme nicht zu	stimme eher zu	stimme eher nicht zu	stimme nicht zu	stimme eher nicht zu	stimme nicht zu	stimme nicht zu	weiss nicht	stimme nicht zu	weiblich
1140	stimme eher nicht zu	stimme eher nicht zu	stimme nicht zu	stimme eher nicht zu	stimme eher nicht zu	stimme nicht zu	stimme nicht zu	stimme eher nicht zu	weiss nicht	weiss nicht	weiss nicht	stimme eher zu	weiss nicht	stimme eher nicht zu	stimme nicht zu	weiss nicht	stimme eher zu	stimme eher nicht zu	stimme eher zu	weiss nicht	stimme eher nicht zu	weiblich
1141	stimme eher zu	stimme eher zu	stimme eher zu	stimme zu	stimme eher nicht zu	stimme eher nicht zu	stimme eher nicht zu	stimme eher zu	stimme eher nicht zu	stimme zu	weiss nicht	stimme eher zu	stimme eher zu	stimme zu	stimme eher zu	stimme eher nicht zu	stimme eher nicht zu	stimme eher nicht zu	stimme eher zu	weiss nicht	stimme eher nicht zu	männlich
1142	stimme eher nicht zu	stimme eher zu	stimme eher zu	stimme eher zu	weiss nicht	stimme nicht zu	stimme eher nicht zu	stimme eher nicht zu	stimme eher zu	stimme eher zu	stimme eher nicht zu	stimme eher zu	stimme nicht zu	stimme eher zu	stimme nicht zu	stimme nicht zu	stimme zu	weiss nicht	stimme eher nicht zu	stimme eher nicht zu	stimme eher nicht zu	weiblich
1143	stimme eher nicht zu	stimme nicht zu	stimme eher nicht zu	stimme nicht zu	stimme eher nicht zu	stimme nicht zu	stimme eher nicht zu	stimme eher nicht zu	stimme eher zu	stimme eher nicht zu	stimme zu	stimme eher nicht zu	stimme eher nicht zu	stimme eher nicht zu	stimme nicht zu	stimme eher nicht zu	stimme nicht zu	stimme nicht zu	stimme eher nicht zu	weiss nicht	stimme eher nicht zu	weiblich
1144	stimme nicht zu	stimme eher nicht zu	stimme nicht zu	stimme eher nicht zu	stimme eher nicht zu	stimme nicht zu	stimme eher nicht zu	stimme zu	stimme zu	stimme zu	stimme eher zu	stimme nicht zu	stimme nicht zu	stimme eher zu	stimme nicht zu	stimme eher zu	stimme nicht zu	stimme zu	stimme eher nicht zu	stimme eher nicht zu	stimme eher nicht zu	weiblich
1145	stimme eher zu	stimme eher zu	stimme eher nicht zu	stimme eher nicht zu	stimme eher nicht zu	stimme nicht zu	stimme eher nicht zu	stimme eher nicht zu	stimme eher nicht zu	stimme eher nicht zu	stimme eher nicht zu	stimme eher zu	stimme eher nicht zu	stimme eher zu	stimme eher nicht zu	stimme eher nicht zu	stimme eher nicht zu	stimme eher zu	stimme eher nicht zu	stimme eher nicht zu	stimme eher nicht zu	männlich
1146	stimme eher zu	stimme nicht zu	stimme nicht zu	stimme eher nicht zu	stimme eher nicht zu	stimme nicht zu	stimme nicht zu	stimme eher nicht zu	stimme zu	stimme eher nicht zu	stimme nicht zu	stimme nicht zu	stimme nicht zu	stimme nicht zu	stimme nicht zu	stimme nicht zu	stimme nicht zu	stimme nicht zu	stimme nicht zu	stimme eher zu	stimme eher nicht zu	weiblich
1147	stimme nicht zu	stimme eher nicht zu	stimme eher nicht zu	stimme nicht zu	stimme nicht zu	stimme nicht zu	stimme nicht zu	stimme eher nicht zu	stimme eher nicht zu	stimme nicht zu	stimme eher zu	stimme eher nicht zu	stimme nicht zu	stimme eher nicht zu	stimme eher nicht zu	stimme eher nicht zu	stimme eher nicht zu	stimme eher nicht zu	stimme nicht zu	stimme eher zu	stimme eher zu	weiblich
1148	stimme eher zu	stimme eher zu	stimme eher zu	stimme eher nicht zu	stimme eher nicht zu	stimme eher zu	stimme eher nicht zu	stimme eher nicht zu	stimme eher nicht zu	stimme eher nicht zu	stimme eher zu	stimme eher zu	stimme eher zu	stimme eher nicht zu	stimme eher zu	stimme eher nicht zu	stimme eher nicht zu	stimme eher zu	weiss nicht	stimme eher zu	stimme eher zu	weiblich
1149	stimme eher zu	stimme zu	stimme zu	stimme zu	stimme eher zu	stimme eher zu	weiss nicht	stimme zu	stimme zu	stimme eher zu	stimme eher zu	stimme eher zu	stimme eher nicht zu	stimme eher zu	stimme eher nicht zu	stimme eher zu	weiss nicht	stimme zu	stimme nicht zu	weiss nicht	stimme nicht zu	weiblich
1150	weiss nicht	stimme eher nicht zu	stimme eher nicht zu	stimme nicht zu	stimme eher zu	stimme eher nicht zu	stimme eher nicht zu	stimme eher nicht zu	stimme eher zu	stimme eher nicht zu	stimme eher nicht zu	stimme eher zu	stimme eher nicht zu	stimme eher nicht zu	stimme eher nicht zu	stimme eher nicht zu	stimme eher nicht zu	stimme eher nicht zu	stimme eher nicht zu	stimme eher nicht zu	stimme nicht zu	männlich
1151	stimme nicht zu	stimme eher nicht zu	stimme nicht zu	stimme eher nicht zu	weiss nicht	stimme nicht zu	weiss nicht	stimme eher zu	stimme eher nicht zu	weiss nicht	weiss nicht	stimme zu	stimme eher zu	stimme eher zu	stimme eher nicht zu	stimme eher nicht zu	stimme eher nicht zu	stimme eher nicht zu	stimme eher nicht zu	weiss nicht	stimme eher nicht zu	weiblich
1152	stimme eher nicht zu	stimme nicht zu	stimme nicht zu	stimme nicht zu	stimme eher zu	stimme nicht zu	stimme eher nicht zu	stimme eher zu	stimme eher zu	stimme eher nicht zu	weiss nicht	stimme eher zu	stimme eher nicht zu	stimme eher nicht zu	stimme eher nicht zu	stimme eher nicht zu	stimme nicht zu	stimme nicht zu	stimme nicht zu	weiss nicht	stimme nicht zu	weiblich
1153	stimme nicht zu	stimme eher nicht zu	stimme nicht zu	stimme eher nicht zu	stimme nicht zu	stimme nicht zu	stimme nicht zu	stimme eher zu	stimme eher zu	stimme nicht zu	stimme zu	stimme eher zu	stimme eher zu	stimme eher nicht zu	stimme eher nicht zu	stimme nicht zu	stimme nicht zu	stimme nicht zu	stimme eher nicht zu	stimme eher zu	stimme nicht zu	männlich
1154	stimme eher nicht zu	stimme eher nicht zu	stimme eher nicht zu	stimme eher nicht zu	stimme eher zu	stimme eher nicht zu	stimme eher zu	stimme eher zu	stimme eher zu	stimme eher zu	stimme eher nicht zu	stimme eher nicht zu	stimme eher zu	stimme eher zu	stimme eher nicht zu	stimme eher nicht zu	stimme eher nicht zu	stimme eher nicht zu	stimme eher nicht zu	stimme eher nicht zu	stimme eher nicht zu	männlich
1155	stimme nicht zu	stimme eher nicht zu	stimme eher nicht zu	stimme eher nicht zu	stimme zu	stimme eher nicht zu	stimme zu	stimme eher nicht zu	stimme eher zu	stimme eher zu	stimme eher zu	stimme eher zu	stimme eher nicht zu	stimme eher nicht zu	stimme eher nicht zu	stimme zu	stimme eher zu	stimme eher zu	stimme eher zu	stimme eher zu	stimme eher zu	weiblich
1156	stimme nicht zu	stimme nicht zu	stimme eher nicht zu	stimme nicht zu	stimme eher nicht zu	stimme nicht zu	stimme eher nicht zu	stimme eher nicht zu	stimme eher zu	stimme eher nicht zu	stimme eher nicht zu	stimme eher nicht zu	stimme nicht zu	stimme nicht zu	stimme eher nicht zu	stimme eher nicht zu	stimme nicht zu	stimme nicht zu	stimme eher nicht zu	stimme eher zu	stimme eher zu	weiblich
1157	stimme zu	stimme eher nicht zu	stimme eher nicht zu	stimme nicht zu	stimme nicht zu	stimme nicht zu	stimme nicht zu	stimme nicht zu	stimme eher zu	stimme nicht zu	stimme nicht zu	stimme eher nicht zu	stimme nicht zu	stimme eher nicht zu	stimme nicht zu	stimme eher nicht zu	stimme nicht zu	stimme nicht zu	stimme nicht zu	weiss nicht	stimme nicht zu	männlich
1158	weiss nicht	stimme zu	weiss nicht	stimme zu	stimme eher zu	stimme zu	stimme zu	stimme eher zu	stimme eher zu	stimme zu	stimme eher zu	stimme eher zu	stimme zu	stimme eher zu	stimme eher zu	stimme eher zu	stimme eher zu	stimme eher nicht zu	stimme eher nicht zu	weiss nicht	stimme eher nicht zu	weiblich
1159	stimme nicht zu	stimme nicht zu	stimme eher nicht zu	stimme nicht zu	stimme nicht zu	stimme nicht zu	stimme eher nicht zu	stimme eher zu	stimme eher zu	stimme nicht zu	stimme eher zu	stimme zu	stimme eher zu	stimme nicht zu	stimme eher nicht zu	stimme nicht zu	stimme nicht zu	stimme nicht zu	stimme nicht zu	stimme eher nicht zu	stimme nicht zu	weiblich
1160	stimme zu	stimme eher zu	stimme eher zu	stimme eher nicht zu	stimme eher nicht zu	stimme nicht zu	stimme eher nicht zu	stimme eher nicht zu	stimme eher zu	weiss nicht	stimme zu	stimme eher nicht zu	stimme eher nicht zu	stimme zu	stimme eher nicht zu	weiss nicht	stimme eher nicht zu	stimme eher nicht zu	stimme eher nicht zu	stimme eher nicht zu	stimme nicht zu	weiblich
1161	stimme eher zu	stimme eher nicht zu	stimme nicht zu	stimme eher nicht zu	stimme eher nicht zu	stimme eher nicht zu	stimme eher nicht zu	stimme eher zu	stimme eher zu	stimme eher nicht zu	stimme eher zu	stimme eher nicht zu	stimme eher nicht zu	stimme eher zu	weiss nicht	stimme eher zu	stimme eher nicht zu	stimme eher nicht zu	stimme eher nicht zu	stimme eher zu	stimme eher nicht zu	männlich
1162	stimme nicht zu	stimme eher zu	stimme nicht zu	stimme eher nicht zu	stimme nicht zu	stimme nicht zu	stimme eher zu	stimme nicht zu	stimme eher nicht zu	stimme eher zu	stimme eher nicht zu	stimme nicht zu	stimme nicht zu	stimme eher nicht zu	stimme eher nicht zu	stimme eher nicht zu	stimme nicht zu	stimme nicht zu	stimme nicht zu	stimme eher nicht zu	stimme nicht zu	männlich
1163	stimme nicht zu	stimme eher nicht zu	stimme eher nicht zu	stimme eher nicht zu	weiss nicht	stimme eher nicht zu	weiss nicht	stimme eher zu	stimme zu	weiss nicht	stimme eher zu	stimme eher zu	weiss nicht	stimme nicht zu	stimme eher nicht zu	stimme eher nicht zu	stimme nicht zu	stimme nicht zu	stimme eher nicht zu	weiss nicht	weiss nicht	weiblich
1164	stimme eher zu	stimme eher zu	stimme eher nicht zu	stimme eher nicht zu	stimme eher nicht zu	stimme nicht zu	stimme eher zu	stimme zu	stimme eher zu	stimme zu	stimme zu	stimme zu	stimme nicht zu	stimme eher nicht zu	stimme nicht zu	stimme zu	stimme nicht zu	stimme eher nicht zu	stimme nicht zu	weiss nicht	weiss nicht	weiblich
1165	stimme eher zu	stimme zu	stimme eher nicht zu	stimme zu	weiss nicht	stimme eher nicht zu	weiss nicht	stimme eher zu	stimme eher zu	stimme zu	weiss nicht	stimme zu	stimme eher nicht zu	stimme eher nicht zu	stimme eher nicht zu	stimme eher zu	stimme nicht zu	stimme eher zu	stimme eher zu	stimme eher zu	stimme eher zu	weiblich
1166	stimme eher zu	stimme eher nicht zu	stimme eher nicht zu	stimme eher nicht zu	stimme eher nicht zu	stimme eher nicht zu	weiss nicht	weiss nicht	weiss nicht	weiss nicht	weiss nicht	weiss nicht	stimme eher nicht zu	stimme eher zu	stimme eher nicht zu	stimme eher zu	stimme eher nicht zu	stimme eher nicht zu	stimme eher nicht zu	stimme eher zu	stimme eher zu	weiblich
1167	stimme eher nicht zu	stimme eher nicht zu	stimme eher nicht zu	stimme eher nicht zu	stimme eher nicht zu	stimme nicht zu	stimme nicht zu	stimme nicht zu	stimme eher zu	weiss nicht	stimme eher nicht zu	stimme eher nicht zu	stimme eher nicht zu	stimme eher nicht zu	stimme eher nicht zu	stimme eher nicht zu	stimme eher nicht zu	stimme eher nicht zu	stimme eher nicht zu	stimme eher nicht zu	stimme eher nicht zu	weiblich
1168	stimme eher zu	stimme nicht zu	stimme eher nicht zu	stimme eher nicht zu	stimme eher nicht zu	stimme nicht zu	stimme eher nicht zu	stimme eher nicht zu	stimme eher zu	weiss nicht	weiss nicht	stimme eher zu	weiss nicht	stimme eher zu	stimme nicht zu	weiss nicht	stimme eher nicht zu	stimme nicht zu	stimme eher nicht zu	weiss nicht	stimme eher nicht zu	weiblich
1169	stimme eher nicht zu	stimme zu	stimme nicht zu	stimme nicht zu	stimme eher nicht zu	stimme nicht zu	stimme eher nicht zu	stimme eher nicht zu	stimme eher nicht zu	stimme eher nicht zu	stimme eher nicht zu	stimme eher zu	stimme eher nicht zu	stimme nicht zu	stimme nicht zu	stimme eher nicht zu	stimme eher nicht zu	stimme eher nicht zu	stimme eher nicht zu	stimme eher nicht zu	stimme nicht zu	weiblich
1170	stimme nicht zu	stimme nicht zu	stimme nicht zu	stimme eher nicht zu	stimme eher nicht zu	stimme nicht zu	stimme eher nicht zu	stimme eher nicht zu	stimme zu	stimme eher zu	stimme eher zu	stimme nicht zu	stimme nicht zu	stimme zu	stimme eher nicht zu	stimme eher nicht zu	stimme eher nicht zu	stimme eher nicht zu	stimme eher nicht zu	stimme eher zu	stimme eher zu	weiblich
1172	stimme eher nicht zu	stimme eher zu	stimme eher zu	stimme nicht zu	stimme eher nicht zu	stimme nicht zu	stimme eher nicht zu	stimme eher zu	stimme zu	stimme eher zu	stimme eher zu	stimme eher zu	stimme eher zu	stimme eher zu	stimme eher zu	stimme eher nicht zu	stimme nicht zu	stimme nicht zu	stimme eher nicht zu	stimme eher nicht zu	stimme eher nicht zu	männlich
1175	stimme nicht zu	stimme nicht zu	stimme eher nicht zu	stimme eher nicht zu	stimme eher nicht zu	stimme eher nicht zu	stimme eher nicht zu	stimme eher nicht zu	stimme zu	stimme eher zu	stimme eher nicht zu	stimme eher nicht zu	stimme eher nicht zu	stimme eher zu	stimme eher zu	stimme eher nicht zu	stimme eher nicht zu	stimme eher nicht zu	stimme eher nicht zu	stimme eher zu	stimme eher nicht zu	männlich
1176	stimme eher zu	stimme eher nicht zu	stimme eher nicht zu	stimme nicht zu	stimme eher nicht zu	stimme nicht zu	stimme eher nicht zu	stimme eher nicht zu	stimme zu	stimme eher nicht zu	stimme eher nicht zu	stimme eher nicht zu	stimme eher nicht zu	stimme eher nicht zu	stimme eher nicht zu	stimme eher zu	stimme nicht zu	stimme zu	stimme eher nicht zu	stimme eher nicht zu	stimme eher nicht zu	männlich
1177	stimme eher zu	stimme eher nicht zu	stimme eher nicht zu	stimme eher nicht zu	stimme eher nicht zu	stimme eher nicht zu	stimme nicht zu	stimme eher zu	stimme eher nicht zu	stimme eher nicht zu	stimme eher zu	stimme eher nicht zu	stimme eher nicht zu	stimme eher nicht zu	stimme eher nicht zu	stimme eher nicht zu	stimme eher nicht zu	stimme eher zu	stimme eher nicht zu	stimme eher zu	stimme eher zu	weiblich
1179	stimme eher nicht zu	stimme nicht zu	stimme eher zu	stimme nicht zu	stimme eher nicht zu	stimme eher nicht zu	stimme eher nicht zu	stimme eher zu	stimme eher zu	stimme eher nicht zu	stimme eher zu	stimme eher nicht zu	stimme nicht zu	stimme eher zu	stimme eher nicht zu	stimme eher nicht zu	stimme eher nicht zu	weiss nicht	stimme nicht zu	stimme eher nicht zu	stimme eher nicht zu	weiblich
1180	stimme nicht zu	stimme eher nicht zu	weiss nicht	stimme eher nicht zu	stimme nicht zu	stimme nicht zu	stimme eher nicht zu	stimme eher nicht zu	stimme eher zu	stimme eher nicht zu	weiss nicht	stimme eher zu	stimme nicht zu	stimme eher nicht zu	stimme eher nicht zu	stimme eher nicht zu	stimme eher zu	stimme eher nicht zu	stimme eher nicht zu	stimme zu	stimme eher nicht zu	weiblich
1181	weiss nicht	stimme zu	stimme nicht zu	stimme eher nicht zu	stimme eher zu	stimme eher nicht zu	weiss nicht	stimme eher nicht zu	stimme eher zu	stimme eher zu	stimme eher zu	stimme zu	stimme eher nicht zu	stimme eher nicht zu	stimme eher nicht zu	stimme eher nicht zu	stimme eher nicht zu	stimme eher nicht zu	stimme eher nicht zu	weiss nicht	stimme nicht zu	männlich
